# Supplementary material for: Self-correction in science: The effect of retraction on the frequency of citations
Source: PLoS One. 2022 Dec 7;17(12):e0277814. doi: 10.1371/journal.pone.0277814 (PMC9728909; doi:10.1371/journal.pone.0277814)
Supplement: S1 Data — (CSV) [file pone.0277814.s001.csv]

Pre5	Pre4	Pre3	Pre2	Pre1	Post1	Post2	Post3	Post4	Post5	FactorDifference	PreSum	PreSumAverage	ConPreSum	ConPreSumAverage	Sum_preR	Sum_preR_AV	PostSum	PostSumAverage	ConPostSum	ConPostSumAverage	Sum_postR	Sum_postR_AV	CitationDifference	DOI	ConDOI	CDOI	PubmedID	ConPre5	ConPre4	ConPre3	ConPre2	ConPre1	ConPost1	ConPost2	ConPost3	ConPost4	ConPost5	ConFactorDifference	ConSum_preR	ConSum_preR_AV	ConSum_postR	ConSum_postR_AV	ConCitationDifference	ConPublication.Year	ConTotal.Citations	ConAuthors	Authors	Title	ConTitle
NA	NA	NA	NA	0	6	2	1	2	2	2	0	0	1	1	0	0	13	2,6	12	2,4	29	1,611111111	-29		10.1016/S0022-5223(99)70326-0	NA	10047653	NA	NA	NA	NA	1	2	6	2	1	1	2	2	2	23	1,277777778	-21	1999	28	Dagum P., Green G.R., Glasson J.R., Daughters G.T., Bolger A.F., Foppiano L.E., Ingels N.B. Jr., Miller D.C., Cochran R.P.	Hennein H.A., Kiziltepe U., Barst S., Bocchieri K.A., Hossain A., Call D.R., Remick D.G., Gold J.P., Gaynor J.W., Bando K., Jonas R.A.	Venovenous modified ultrafiltration after cardiopulmonary bypass in children: a prospective randomized study.	Potential mechanism of left ventricular outflow tract obstruction after mitral ring annuloplasty
4	0	0	1	0	0	0	0	0	0	1	5	1	6	1,2	8	0,571428571	0	0	1	0,2	0	0	8			NA	10050223	0	1	1	3	1	1	0	0	0	0	1	10	0,714285714	1	0,2	9	1999	14	Lowe A., Harrison M.J.	Fujii Y., Takahashi S., Toyooka H.	Protection from diaphragmatic fatigue by nitric oxide synthase inhibitor in dogs.	Computer-enhanced diagnosis of malignant hyperpyrexia
NA	1	0	0	0	0	0	0	0	0	1	1	0,25	2	0,5	1	0,25	0	0	5	1	0	0	1		10.1093/jac/42.6.831	NA	9421334	NA	0	0	0	2	0	2	2	1	0	2	2	0,5	17	1,0625	-15	1998	19	Sangaré L., Morisset R., Omri A., Ravaoarinoro M.	Marik P.E.	The failure of a once-daily vancomycin dosing regimen in patients with normal renal function.	Incorporation rates, stabilities, cytotoxicities and release of liposomal tetracycline and doxycycline in human serum
0	0	0	0	0	0	1	0	0	0	2	0	0	2	0,4	0	0	1	0,2	0	0	1	0,1	-1			NA	10066663	0	1	1	0	0	0	0	0	0	0	1	4	0,444444444	0	0	4	1999	4	Betensky R.A., Calvelli T., Pahwa S.	Mavoungou E., Sall A., Poaty-Mavoungou V., Toure F.S., Yaba P., Delicat A., Lansoud-Soukate J.	Alloreactivity and association of human natural killer cells with the major histocompatibility complex.	Predictive value of CD19 measurements for bacterial infections in children infected with human immunodeficiency virus
NA	NA	0	4	4	1	0	0	0	0	1	9	3	37	12,33333333	9	3	1	0,2	24	4,8	5	0,3125	4	10.1074/jbc.274.11.7196	10.1074/jbc.274.11.7190	NA	10066780	NA	NA	2	13	22	7	4	7	4	2	2	37	12,33333333	49	3,0625	-12	1999	102	Huwiler A., Pfeilschifter J., Van Den Bosch H.	Lorentz O., Suh E.R., Taylor J.K., Boudreau F., Traber P.G.	CREB-binding [corrected] protein interacts with the homeodomain protein Cdx2 and enhances transcriptional activity.	Nitric oxide donors induce stress signaling via ceramide formation in rat renal mesangial cells
7	11	9	3	1	4	1	0	0	0	1	31	6,2	90	18	39	6,5	5	1	97	19,4	7	0,538461538	32	10.1073/pnas.96.6.2937	10.1073/pnas.96.6.2758	NA	10077615	14	19	13	24	20	19	16	13	20	29	2	91	15,16666667	219	16,84615385	-128	1999	327	Segal D.J., Dreier B., Beerli R.R., Barbas III C.F.	Geraghty M.T., Bassett D., Morrell J.C., Gatto Jr. G.J., Bai J., Geisbrecht B.V., Hieter P., Gould S.J.	Detecting patterns of protein distribution and gene expression in silico.	Toward controlling gene expression at will: Selection and design of zinc finger domains recognizing each of the 5'-GNN-3' DNA target sequences
0	0	0	1	0	0	0	0	1	0	1	1	0,2	1	0,2	10	0,714285714	1	0,2	0	0	1	0,2	9	10.1046/j.1365-2346.1999.00423.x	10.1046/j.1365-2346.1999.00428.x	NA	10084103	0	1	0	0	0	0	0	0	0	0	1	3	0,214285714	0	0	3	1999	3	Brandi L.S., Bertolini R., Santini L.	Fujii Y., Tanaka H.	Granisetron reduces post-operative vomiting in children: a dose-ranging study.	Calculated and measured oxygen consumption in mechanically ventilated surgical patients in the early post-operative period
0	0	0	0	0	0	0	0	1	0	1	0	0	13	2,6	6	0,428571429	1	0,2	5	1	1	0,2	5	10.1093/oxfordjournals.jbchem.a022335		NA	10101278	3	3	2	2	3	2	1	0	1	1	1	38	2,714285714	5	1	33	1999	46	Shimizu A., Sasaki T., Kwon J.H., Odaka A., Satoh T., Sakurai N., Sakurai T., Yamaguchi S., Samejima T.	Aoki N., Kawamura M., Yamaguchi-Aoki Y., Ohira S., Matsuda T.	Down-regulation of protein tyrosine phosphatase gene expression in lactating mouse mammary gland.	Site-directed mutagenesis of a possible type I copper ligand of bilirubin oxidase; a Met467Gln mutant shows stellacyanin-like properties
NA	NA	0	2	3	3	6	0	2	1	2	5	1,666666667	1	0,333333333	5	1,666666667	12	2,4	13	2,6	33	2,0625	-28	10.1111/j.1600-0668.1999.t01-3-00003.x	10.1111/j.1600-0668.1999.t01-3-00002.x	NA	10195271	NA	NA	0	0	1	3	3	2	2	3	2	1	0,333333333	40	2,5	-39	1999	45	Jørgensen R.B.	Sparks L.E.	Volatile organic compound emissions from latex paint--Part 1. Chamber experiments and source model development.	Chamber testing of adsorption of volatile organic compounds (VOCs) on material surfaces
NA	NA	0	2	1	1	6	0	2	2	2	3	1	0	0	3	1	11	2,2	4	0,8	25	1,5625	-22	10.1111/j.1600-0668.1999.t01-3-00004.x	10.1111/j.1600-0668.1999.t01-3-00005.x	NA	10195272	NA	NA	0	0	0	0	0	0	2	2	2	0	0	8	0,5	-8	1999	8	Aamodt A.H.	Sparks L.E.	Volatile organic compound emissions from latex paint--Part 2. Test house studies and indoor air quality (IAQ) modeling.	Reproducibility of indoor environment characteristics obtained in a walk through questionnaire. A pilot study
NA	NA	NA	NA	0	3	4	3	4	4	2	0	0	0	0	0	0	18	3,6	9	1,8	33	1,833333333	-33	10.1016/S0003-4975(98)01155-2	10.1016/S0003-4975(98)01205-3	NA	10197686	NA	NA	NA	NA	0	2	1	1	3	2	2	0	0	23	1,277777778	-23	1999	23	Noda S., Norton J.A., Jensen R.T., Gay Jr. W.A.	Fox A.D., Whiteley M.S., Phillips-Hughes J., Roake J.	Acute upper limb ischemia: a complication of coronary artery bypass grafting.	Surgical resection of intracardiac gastrinoma
1	1	1	0	2	0	NA	NA	NA	NA	1	5	1	0	0	22	1,222222222	0	0	0	0	0	0	22	10.1097/00005537-199904000-00028	10.1097/00005537-199904000-00027	10.1097/00005537-199904000-00027	10201761	0	0	0	0	0	0	NA	NA	NA	NA	1	3	0,166666667	0	0	3	1999	3	Petroianu A., Boson W.L., Bale A.E., Friedman E., De Marco L.	Fujii Y., Tanaka H., Kobayashi N.	Granisetron, droperidol, and metoclopramide for preventing postoperative nausea and vomiting after thyroidectomy.	Mutational analyses of candidate genes in human squamous cell carcinomas
4	4	0	2	0	3	3	0	1	0	1	10	2	6	1,2	79	5,642857143	7	1,4	0	0	7	1,4	72	10.1074/jbc.274.19.12971	10.1074/jbc.274.19.12967	NA	10224044	2	0	3	1	0	0	0	0	0	0	1	35	2,5	0	0	35	1999	35	Hong Y., Sarge K.D.	Yanagi Y., Suzawa M., Kawabata M., Miyazono K., Yanagisawa J., Kato S.	Positive and negative modulation of vitamin D receptor function by transforming growth factor-beta signaling through smad proteins.	Regulation of protein phosphatase 2A activity by heat shock transcription factor 2
0	2	0	0	0	0	NA	NA	NA	NA	1	2	0,4	9	1,8	7	0,388888889	0	0	0	0	0	0	7			10.1155/S1064744999000034	10231003	3	2	2	1	1	0	NA	NA	NA	NA	1	34	1,888888889	0	0	34	1999	36	Neuer A., Spandorfer S.D., Giraldo P., Jeremias J., Dieterle S., Korneeva I., Liu H.-C., Rosenwaks Z., Witkin S.S.	Jeremias J.C., Bongiovanni A.M., Witkin S.S.	Induction of heat shock protein expression in cervical epithelial cells by human semen.	Heat shock protein expression during gametogenesis and embryogenesis
NA	NA	NA	NA	0	0	0	0	0	0	2	0	0	0	0	0	0	0	0	0	0	1	0,029411765	-1			NA	10317408	NA	NA	NA	NA	0	0	0	0	0	0	2	0	0	1	0,029411765	-1	1983	1	Cooke D.F.	Perrett Jr. D.J.	Advantages of ambulatory surgery.	Design. A successful waiting room.
NA	NA	NA	NA	1	3	6	12	3	2	2	1	1	1	1	1	1	26	5,2	174	34,8	52	2,888888889	-51	10.1073/pnas.96.10.5873	10.1073/pnas.96.10.5604	10318931	10318977	NA	NA	NA	NA	1	41	31	39	32	31	2	1	1	332	18,44444444	-331	1999	359	Detera-Wadleigh S.D., Badner J.A., Berrettini W.H., Yoshikawa T., Goldin L.R., Turner G., Rollins D.Y., Moses T., Sanders A.R., Karkera J.D., Esterling L.E., Zeng J., Ferraro T.N., Guroff J.J., Kazuba D., Maxwell M.E., Nurnberger Jr. J.I., Gershon E.S.	Lee J.H., Van Montagu M., Verbruggen N.	A highly conserved kinase is an essential component for stress tolerance in yeast and plant cells.	A high-density genome scan detects evidence for a bipolar-disorder susceptibility locus on 13q32 and other potential loci on 1q32 and 18p11.2
3	3	2	1	3	1	0	1	2	0	1	12	2,4	9	1,8	46	3,833333333	4	0,8	6	1,2	4	0,571428571	42	10.1093/bja/82.2.170	10.1093/bja/82.1.135	NA	10364988	3	4	0	1	1	1	3	1	1	0	1	21	1,75	6	0,857142857	15	1999	30	Hakala P., Randell T., Valli H.	Boldt J., Weber A., Mailer K., Papsdorf M., Schuster P.	Acute normovolaemic haemodilution vs controlled hypotension for reducing the use of allogeneic blood in patients undergoing radical prostatectomy.	Comparison between tracheal tubes for orotracheal fibreoptic intubation
NA	7	25	31	28	11	11	4	8	4	1	91	22,75	175	43,75	91	22,75	38	7,6	201	40,2	83	5,533333333	8	10.1038/20208	10.1038/20200	10.1038/20200	10335847	NA	12	56	52	55	43	46	43	40	29	2	175	43,75	417	27,8	-242	1999	640	Zühlke R.D., Pittt G.S., Deisseroth K., Tsien R.W., Reuter H.	Taub J., Lau J.F., Ma C., Hahn J.H., Hoque R., Rothblatt J., Chalfie M.	A cytosolic catalase is needed to extend adult lifespan in C. elegans daf-C and clk-1 mutants.	Calmodulin supports both inactivation and facilitation of L-type calcium channels
NA	NA	0	3	1	0	1	1	0	0	1	4	1,333333333	6	2	4	1,333333333	2	0,4	10	2	2	0,125	2			NA	10340474	NA	NA	0	1	5	3	2	4	0	1	2	6	2	17	1,0625	-11	1999	25	Cho S.Y., Cho S.Y., Lee S.H., Park S.S.	Lee B.-E., Sung J.-W., Kim D.-K., Lee J.-R., Kim N.D., Kang S.W., Kim D.-K.	Functional studies on the interaction between human replication protein A and Xeroderma pigmentosum group A complementing protein (XPA).	Differential expression of mouse Disabled 2 gene in retinoic acid-treated F9 embryonal carcinoma cells and early mouse embryos.
13	7	7	9	9	2	2	2	1	1	1	45	9	9	1,8	68	6,8	8	1,6	2	0,4	9	1	59	10.1097/00000539-199906000-00016	10.1097/00000539-199906000-00015	NA	10357331	2	3	1	2	1	2	0	0	0	0	1	18	1,8	4	0,444444444	14	1999	24	Lehmann H.P., Fleisher L.A., Lam J., Frink B.A., Bass E.B.	Reuben S.S., Connelly N.R., Maciolek H.	Postoperative analgesia with controlled-release oxycodone for outpatient anterior cruciate ligament surgery.	Patient preferences for early discharge after laparoscopic cholecystectomy
1	1	1	1	0	0	0	0	1	0	1	4	0,8	7	1,4	15	1,071428571	1	0,2	1	0,2	1	0,2	14		10.1097/00000539-199906000-00017	NA	10357333	3	1	1	1	1	0	0	0	1	0	1	12	0,857142857	1	0,2	11	1999	14	Burt N., Haynes G.R., Bailey M.K.	Fujii Y., Saitoh Y., Tanaka H., Toyooka H.	Preoperative oral antiemetics for reducing postoperative vomiting after tonsillectomy in children: granisetron versus perphenazine.	Patients with malignant osteopetrosis are at high risk of anesthetic morbidity and mortality
1	1	3	1	0	2	0	0	1	0	1	6	1,2	4	0,8	27	1,928571429	3	0,6	3	0,6	3	0,6	24	10.1097/00000539-199906000-00028	10.1097/00000539-199906000-00027	NA	10357343	0	1	1	2	0	0	0	0	3	0	1	27	1,928571429	3	0,6	24	1999	32	Beilin Y., Galea M., Zahn J., Bodian C.A.	Fujii Y., Saitoh Y., Tanaka H., Toyooka H.	Granisetron/dexamethasone combination for reducing nausea and vomiting during and after spinal anesthesia for cesarean section.	Epidural ropivacaine for the initiation of labor epidural analgesia: A dose finding study
NA	1	0	1	0	1	0	0	0	0	1	2	0,5	1	0,25	2	0,5	1	0,2	1	0,2	1	0,066666667	1	10.1016/S0006-8993(99)01437-7	10.1016/S0006-8993(99)01432-8	NA	10375646	NA	0	0	1	0	0	1	0	0	0	2	1	0,25	9	0,6	-8	1999	10	Ferris C.F., Delville Y., Bonigut S., Miller M.A.	Dhillon H.S., Prasad R.M.	Kynurenate attenuates the accumulation of diacylglycerol and free fatty acids after experimental brain injury in the rat.	Galanin antagonizes vasopressin-stimulated flank marking in male golden hamsters
0	0	3	2	0	0	2	1	2	3	2	5	1	24	4,8	5	1	8	1,6	9	1,8	14	1	-9	10.1016/S0010-7824(99)00015-3	10.1016/S0010-7824(99)00026-8	NA	10382079	1	3	9	6	5	2	4	2	0	1	1	24	4,8	17	1,214285714	7	1999	45	Sulak P., Lippman J., Siu C., Massaro J., Godwin A.	Affandi B., Korver T., Geurts T.B.P., Coelingh Bennink H.J.T.	A pilot efficacy study with a single-rod contraceptive implant (Implanon) in 200 Indonesian women treated for < or = 4 years.	Clinical comparison of triphasic norgestimate/35 μg ethinyl estradiol and monophasic norethindrone acetate/20 μg ethinyl estradiol: Cycle control, lipid effects, and user satisfaction
0	0	0	0	0	0	0	0	1	0	1	0	0	0	0	9	0,642857143	1	0,2	0	0	1	0,2	8	10.1016/S0952-8180(99)00011-2	10.1016/S0952-8180(99)00012-4	NA	10386280	0	0	0	0	0	0	0	0	0	0	1	3	0,214285714	0	0	3	1999	3	Kudoh A., Ishihara H., Matsuki A.	Fujii Y., Saitoh Y., Tanaka H., Toyooka H.	Combination of granisetron and droperidol in the prevention of nausea and vomiting after middle ear surgery.	Renin-aldosterone system and atrial natriuretic peptide during anesthesia in orthopedic patients over 80 years of age
0	0	0	1	1	0	0	0	0	0	1	2	0,4	0	0	3	0,230769231	0	0	0	0	0	0	3			NA	10389556	0	0	0	0	0	0	0	0	0	0	1	11	0,846153846	0	0	11	1999	11	Corke P.J., Baker J., Cammack R.	Fujii Y., Toyooka H., Ishikawa E., Kato N.	Blood flow velocity in the middle cerebral artery response to tourniquet release.	Comparison of 1% ropivacaine and a mixture of 2% lignocaine and 0.5% bupivacaine for peribulbar anaesthesia in cataract surgery
1	1	1	0	0	0	0	0	1	0	1	3	0,6	14	2,8	12	0,857142857	1	0,2	3	0,6	1	0,2	11	10.1046/j.1365-2346.1999.00483.x	10.1046/j.1365-2346.1999.00482.x	NA	10390665	5	0	3	3	3	2	0	0	1	0	1	29	2,071428571	3	0,6	26	1999	33	Vercauteren M.P., Hoffmann V.H., Mertens E., Sermeus L., Adriaensen H.A.	Fujii Y., Saitoh Y., Tanaka H., Toyooka H.	Anti-emetic efficacy of prophylactic granisetron compared with perphenazine for the prevention of post-operative vomiting in children.	Seven-year review of requests for epidural blood patches for headache after dural puncture: Referral patterns and the effectiveness of blood patches
NA	NA	0	3	1	5	3	2	2	0	2	4	1,333333333	0	0	4	1,333333333	12	2,4	10	2	41	2,5625	-37		10.1111/j.1600-0668.1999.t01-2-00004.x	NA	10390935	NA	NA	0	0	0	2	3	1	2	2	2	0	0	17	1,0625	-17	1999	18	Lundin L.	De Bortoli M.	State-of-the-art in the measurement of volatile organic compounds emitted from building products: results of European interlaboratory comparison.	Allergic and non-allergic students' perception of the same high school environment
11	26	17	17	13	5	4	1	1	NA	1	84	16,8	21	4,2	286	19,06666667	11	2,75	8	2	11	2,75	275		10.1128/MCB.19.8.5352	NA	10409727	7	3	5	3	3	2	4	2	0	NA	1	93	6,2	8	2	85	1999	104	McDonald W.H., Ohi R., Smelkova N., Frendewey D., Gould K.L.	Endoh H., Maruyama K., Masuhiro Y., Kobayashi Y., Goto M., Tai H., Yanagisawa J., Metzger D., Hashimoto S., Kato S.	Purification and identification of p68 RNA helicase acting as a transcriptional coactivator specific for the activation function 1 of human estrogen receptor alpha.	Myb-related fission yeast cdc5p is a component of a 40S snRNP- containing complex and is essential for pre-mRNA splicing
NA	NA	NA	NA	1	11	19	18	32	31	2	1	1	5	5	1	1	111	22,2	101	20,2	319	17,72222222	-318	10.1126/science.285.5426.384	10.1126/science.285.5426.380	10411495	10411496	NA	NA	NA	NA	5	33	20	21	13	14	2	5	5	154	8,555555556	-149	1999	192	Somerville C., Somerville S.	Gaskell G., Bauer M.W., Durant J., Allum N.C.	Worlds apart? The reception of genetically modified foods in Europe and the U.S.	Plant functional genomics
0	1	1	0	0	0	0	0	1	0	1	2	0,4	19	3,8	14	1	1	0,2	4	0,8	1	0,2	13	10.1046/j.1460-9592.1999.00376.x	10.1046/j.1460-9592.1999.00384.x	10411768	10411769	3	3	6	4	3	2	1	1	0	0	1	41	2,928571429	4	0,8	37	1999	47	Esmail Z., Montgomery C., Court C., Hamilton D., Kestle J.	Fujii Y., Saitoh Y., Tanaka H., Toyooka H.	Combination of granisetron and droperidol for the prevention of vomiting after paediatric strabismus surgery.	Efficacy and complications of morphine infusions in postoperative paediatric patients
3	2	2	3	1	0	0	2	1	0	1	11	2,2	28	5,6	35	2,916666667	3	0,6	5	1	3	0,428571429	32			10417150	10417151	6	4	8	6	4	0	1	1	2	1	1	68	5,666666667	5	0,714285714	63	1999	75	Martins G.A., Vieira L.Q., Cunha F.Q., Silva J.S.	Mori N., Oishi K., Sar B., Mukaida N., Nagatake T., Matsushima K., Yamamoto N.	Essential role of transcription factor nuclear factor-kappaB in regulation of interleukin-8 gene expression by nitrite reductase from Pseudomonas aeruginosa in respiratory epithelial cells.	Gamma interferon modulates CD95 (Fas) and CD95 ligand (Fas-L) expression and nitric oxide-induced apoptosis during the acute phase of Trypanosoma cruzi infection: A possible role in immune response control
0	1	2	0	1	0	0	0	0	0	1	4	0,8	4	0,8	5	0,454545455	0	0	0	0	0	0	5	10.1107/S0907444999007064	10.1107/S0907444999006216	10417417	10393310	0	1	1	2	0	0	0	0	0	0	1	9	0,818181818	0	0	9	1999	9	Frazão C., Sieker L., Coelho R., Morais J., Pacheco I., Chen L., LeGall J., Dauter Z., Wilson K., Carrondo M.A.	Krishna Murthy H.M., Judge K., DeLucas L., Clum S., Padmanabhan R.	Crystallization, characterization and measurement of MAD data on crystals of dengue virus NS3 serine protease complexed with mung-bean Bowman-Birk inhibitor.	Crystallization and preliminary diffraction data analysis of both single and pseudo-merohedrally twinned crystals of rubredoxin oxygen oxidoreductase from Desulfovibrio gigas
1	2	3	0	4	2	3	2	1	2	1	10	2	1	0,2	43	3,583333333	10	2	2	0,4	11	1,571428571	32	10.1046/j.1365-2044.1999.00849.x	10.1046/j.1365-2044.1999.00889.x	10417465	10417466	0	0	1	0	0	1	0	0	1	0	3	3	0,25	3	0,428571429	0	1999	6	Schlager A.	Piper S.N., Suttner S.W., Schmidt C.C., Maleck W.H., Kumle B., Boldt J.	Nefopam and clonidine in the prevention of postanaesthetic shivering.	Accumulation of carbon dioxide under ophthalmic drapes during eye surgery: A comparison of three different drapes
3	0	1	1	2	0	0	NA	NA	NA	1	7	1,4	10	2	80	4,705882353	0	0	3	1,5	0	0	80	10.1074/jbc.274.31.21790	10.1074/jbc.274.31.21783	10419493	10419494	1	5	0	3	1	3	0	NA	NA	NA	1	75	4,411764706	3	1,5	72	1999	79	Schmajuk G., Sierakowska H., Kole R.	Ruel L., Stambolic V., Ali A., Manoukian A.S., Woodgett J.R.	Regulation of the protein kinase activity of Shaggy(Zeste-white3) by components of the wingless pathway in Drosophila cells and embryos.	Antisense oligonucleotides with different backbones. Modification of splicing pathways and efficacy of uptake
2	2	1	0	0	0	0	0	1	0	1	5	1	0	0	18	1,285714286	1	0,2	0	0	1	0,2	17	10.1046/j.1365-2346.1999.00500.x	10.1046/j.1365-2346.1999.00494.x	NA	10434165	0	0	0	0	0	0	0	0	0	0	1	6	0,428571429	0	0	6	1999	6	Voyagis G.S., Dimitriou V.K., Kyriakis K.P.	Fujii Y., Saitoh Y., Tanaka H., Toyooka H.	Prophylactic therapy with combined granisetron and dexamethasone for the prevention of post-operative vomiting in children.	Comparative evaluation of the prolonged use of the cuffed oropharyngeal airway and the laryngeal mask airway in spontaneously breathing anaesthetized patients
0	0	1	0	2	1	0	0	0	0	1	3	0,6	10	2	5	0,357142857	1	0,2	2	0,4	1	0,2	4	10.1093/bja/82.3.329	10.1093/bja/82.3.323	NA	10434810	3	2	2	1	2	1	1	0	0	0	1	26	1,857142857	2	0,4	24	1999	31	Van Dongen E.P., Ter Beek H.T., Schepens M.A., Morshuis W.J., De Boer A., Aarts L.P., Boezeman E.H.	Saitoh Y., Narumi Y., Fujii Y., Ueki M., Makita K.	Electromyographic assessment of neuromuscular block at the gastrocnemius muscle.	Effect of nitrous oxide on myogenic motor potentials evoked by a six pulse train of transcranial electrical stimuli: A possible monitor for aortic surgery
NA	NA	0	0	1	1	4	3	2	1	2	1	0,333333333	4	1,333333333	1	0,333333333	11	2,2	19	3,8	32	2	-31	10.1111/j.1600-0668.1999.t01-1-00007.x	10.1111/j.1600-0668.1999.t01-1-00006.x	NA	10439558	NA	NA	0	1	3	3	4	2	5	5	2	4	1,333333333	69	4,3125	-65	1999	77	Fang L.	Lundgren B.	Materials emission of chemicals--PVC flooring materials.	Impact of Temperature and Humidity on Chemical and Sensory Emissions from Building Materials
1	3	3	4	2	3	0	0	2	0	1	13	2,6	4	0,8	23	1,642857143	5	1	0	0	5	1	18	10.1097/00000539-199908000-00043	10.1097/00000539-199908000-00042	NA	10439770	0	0	0	1	3	0	0	0	0	0	1	15	1,071428571	0	0	15	1999	16	McGregor D.G., Senjem D.H., Mazze R.I.	Fujii Y., Saitoh Y., Tanaka H., Toyooka H.	Comparison of ramosetron and granisetron for preventing postoperative nausea and vomiting after gynecologic surgery.	Trace nitrous oxide levels in the postanesthesia care unit
1	0	1	0	0	0	0	0	0	0	1	2	0,4	9	1,8	3	0,333333333	0	0	3	0,6	0	0	3	10.1016/S0928-8244(99)00092-9	10.1016/S0928-8244(99)00091-7	NA	10459577	0	3	4	2	0	0	0	0	0	3	1	12	1,333333333	7	0,7	5	1999	19	Wilson C.E.	Dhuley J.N.	Aerosolised liposomal hamycin for treatment of systemic Candida infections in mice.	Sudden infant death syndrome and Canadian Aboriginals: Bacteria and infections
NA	NA	NA	NA	0	1	3	1	0	1	2	0	0	0	0	0	0	6	1,2	0	0	13	0,722222222	-13			NA	10453151	NA	NA	NA	NA	0	0	0	0	0	0	2	0	0	2	0,111111111	-2	1999	2	Wright P.K., Damato B.E.	McKinley J., Cattermole H., Oliver C.W.	The quality of surgical information on the Internet.	Auditing outcomes after treatment of Scottish patients with uveal melanoma in Liverpool
NA	NA	NA	NA	NA	0	0	0	0	0	3	0	NA	0	NA	0	NA	0	0	15	3	0	0	0	10.1007/s004390050999	10.1007/s004390050998	NA	10453744	NA	NA	NA	NA	NA	3	5	0	2	5	2	0	NA	38	2	-38	1999	38	Pirulli D., Puzzer D., Ferri L., Crovella S., Amoroso A., Ferrettini C., Marangella M., Mazzola G., Florian F.	Hiraoka M., Trese M.T., Shastry B.S.	Intragenic polymorphic missense mutations in the XLRS1 gene in families with juvenile X-linked retinoschisis.	Molecular analysis of hyperoxaluria type 1 in Italian patients reveals eight new mutations in the alanine:glyoxylate aminotransferase gene
15	20	17	18	7	6	1	4	2	1	1	77	15,4	59	11,8	79	13,16666667	14	2,8	24	4,8	21	1,615384615	58	10.1083/jcb.146.4.791	10.1083/jcb.146.4.777	NA	10459014	13	17	13	8	8	5	2	12	1	4	2	62	10,33333333	65	5	-3	1999	136	Sparks C.A., Morphew M., McCollum D.	Kotani S., Tanaka H., Yasuda H., Todokoro K.	Regulation of APC activity by phosphorylation and regulatory factors.	Sid2p, a spindle pole body kinase that regulates the onset of cytokinesis
14	8	8	10	8	3	0	2	1	1	1	48	9,6	28	5,6	121	10,08333333	7	1,4	15	3	7	1	114			NA	10463949	13	2	5	4	4	3	5	3	3	1	1	73	6,083333333	18	2,571428571	55	1999	95	Hogaboam C.M., Bone-Larson C.L., Steinhauser M.L., Lukacs N.W., Colleti L.M., Simpson K.J., Strieter R.M., Kunkel S.L.	Bulfone-Paus S., Bulanova E., Pohl T., Budagian V., Dürkop H., Rückert R., Kunzendorf U., Paus R., Krause H.	Death deflected: IL-15 inhibits TNF-alpha-mediated apoptosis in fibroblasts by TRAF2 recruitment to the IL-15Ralpha chain.	Novel CXCR2-dependent liver regenerative qualities of ELR-containing CXC chemokines
0	0	0	0	0	0	0	0	0	0	1	0	0	15	3	13	0,928571429	0	0	9	1,8	0	0	13	10.1097/00000539-199909000-00048	10.1097/00000539-199909000-00045	NA	10475325	5	3	2	1	4	4	3	1	0	1	1	25	1,785714286	9	1,8	16	1999	39	Dhonneur G., Combes X., Leroux B., Duvaldestin P.	Fujii Y., Takahashi S., Toyooka H.	The effect of olprinone compared with milrinone on diaphragmatic muscle function in dogs.	Postoperative obstructive apnea
0	0	0	0	0	1	0	0	0	NA	1	0	0	5	1	9	0,6	1	0,25	2	0,5	1	0,25	8	10.1248/bpb.22.858	10.1248/bpb.22.854	NA	10480326	2	2	0	0	1	1	0	1	0	NA	1	7	0,466666667	2	0,5	5	1999	10	Osakabe T., Usami E., Sato A., Sasaki S., Watanabe T., Seyama Y.	Matsumura Y., Taira S., Kitano R., Hashimoto N., Kuro T.	Selective antagonism of endothelin ET(A) or ET(B) receptor in renal hemodynamics and function of deoxycorticosterone acetate-salt-induced hypertensive rats.	Characteristic change of urinary elastin peptides and desmosine in the aortic aneurysm
0	2	1	0	1	NA	NA	NA	NA	NA	2	4	0,8	3	0,6	28	1,473684211	0	NA	0	NA	29	NA	-29	10.1097/00002060-199909000-00008	10.1097/00002060-199909000-00007	NA	10493456	1	0	1	0	1	NA	NA	NA	NA	NA	2	13	0,684210526	23	NA	-21	1999	13	Ku Y.-T., Montgomery L.D., Wenzel K.C., Webbon B.W., Burks J.S.	Sato Y., Kuno H., Kaji M., Saruwatari N., Oizumi K.	Effect of ipriflavone on bone in elderly hemiplegic stroke patients with hypovitaminosis D.	Physiologic and thermal responses of male and female patients with multiple sclerosis to head and neck cooling
NA	NA	0	16	26	9	5	1	0	4	1	42	14	17	5,666666667	42	14	19	3,8	38	7,6	37	2,3125	5	10.1073/pnas.96.20.11566	10.1073/pnas.96.20.11560	NA	10500217	NA	NA	0	8	9	14	6	9	6	3	2	17	5,666666667	65	4,0625	-48	1999	90	Lobert P.-E., Escriou N., Ruelle J., Michiels T.	Jayachandra S., Low K.G., Thlick A.-E., Yu J., Ling P.D., Chang Y., Moore P.S.	Three unrelated viral transforming proteins (vIRF, EBNA2, and E1A) induce the MYC oncogene through the interferon-responsive PRF element by using different transcription coadaptors.	A coding RNA sequence acts as a replication signal in cardioviruses
40	33	28	18	30	15	6	5	7	3	1	149	29,8	24	4,8	302	30,2	36	7,2	17	3,4	49	5,444444444	253	10.1016/S1074-7613(00)80103-X	10.1016/S1074-7613(00)80102-8	10514005	10514006	6	2	4	6	6	5	1	3	4	4	1	58	5,8	24	2,666666667	34	1999	86	Saparov A., Wagner F.H., Zheng R., Oliver J.R., Maeda H., Hockett R.D., Weaver C.T.	Van Parijs L., Refaeli Y., Lord J.D., Nelson B.H., Abbas A.K., Baltimore D.	Uncoupling IL-2 signals that regulate T cell proliferation, survival, and Fas-mediated activation-induced cell death.	Interleukin-2 expression by a subpopulation of primary T cells is linked to enhanced memory/effector function
NA	NA	NA	0	0	1	1	0	0	2	2	0	0	1	0,5	0	0	4	0,8	22	4,4	9	0,529411765	-9	10.1016/S0168-1702(99)00088-X	10.1016/S0168-1702(99)00087-8	10518709	10518710	NA	NA	NA	0	1	2	4	5	7	4	2	1	0,5	60	3,529411765	-59	1999	66	Albinsson B., Kidd A.H.	Duckmanton L., Tellier R., Richardson C., Petric M.	The novel hemagglutinin-esterase genes of human torovirus and Breda virus.	Adenovirus type 41 lacks an RGD α(v)-integrin binding motif on the penton base and undergoes delayed uptake in A549 cells
0	2	2	3	2	1	1	2	2	1	1	9	1,8	46	9,2	20	1,428571429	7	1,4	34	6,8	7	1,4	13		10.1007/BF03013137	10.1007/BF03013137	10522590	3	6	8	10	19	9	5	9	7	4	1	64	4,571428571	34	6,8	30	1999	103	Ochroch E.A., Hollander J.E., Kush S., Shofer F.S., Levitan R.M.	Fujii Y., Saitoh Y., Tanaka H., Toyooka H.	Ramosetron vs granisetron for the prevention of postoperative nausea and vomiting after laparoscopic cholecystectomy.	Assessment of laryngeal view: Percentage of glottic opening score vs Cormack and Lehane grading
0	0	1	3	1	2	1	1	0	0	1	5	1	12	2,4	8	0,571428571	4	0,8	12	2,4	4	0,8	4	10.1271/bbb.63.1749	10.1021/bi9911738	NA	10586503	3	1	4	2	2	3	4	3	2	0	1	35	2,5	12	2,4	23	1999	51	Mori K., Toraya T.	Aoki N., Yamaguchi Y., Ohira S., Matsuda T.	High fat feeding of lactating mice causing a drastic reduction in fat and energy content in milk without affecting the apparent growth of their pups and the production of major milk fat globule membrane components MFG-E8 and butyrophilin.	Mechanism of reactivation of coenzyme B12-dependent diol dehydratase by molecular chaperone-like reactivating factor
NA	NA	NA	NA	NA	2	1	0	1	0	2	0	NA	0	NA	0	NA	4	0,8	13	2,6	6	0,315789474	-6	10.1002/(SICI)1098-2396(199905)32:2<141::AID-SYN8>3.0.CO;2-R	10.1002/(SICI)1098-2396(19991215)34:4<313::AID-SYN7>3.0.CO;2-1	10.1002/(SICI)1098-2396(19991215)34:4&lt;313::AID-SYN7&gt;3.0.CO;2-1	10231134	NA	NA	NA	NA	NA	1	5	2	2	3	2	0	NA	33	1,736842105	-33	1999	33	Deep P., Dagher A., Sadikot A., Gjedde A., Cumming P.	Rothman R.B.	Is phentermine an inhibitor of monoamine oxidase? A critical appraisal.	Stimulation of dopa decarboxylase activity in striatum of healthy human brain secondary to NMDA receptor antagonism with a low dose of amantadine
NA	NA	1	1	4	1	0	1	0	1	2	6	2	6	2	6	2	3	0,6	45	9	7	0,4375	-1	10.1037/0022-3514.77.4.774	10.1037/0022-3514.77.4.735	NA	10531671	NA	NA	0	2	4	8	10	10	9	8	2	6	2	193	12,0625	-187	1999	204	Major B., Gramzow R.H.	Ruggiero K.M., Marx D.M.	Less pain and more to gain: why high-status group members blame their failure on discrimination.	Abortion as stigma: Cognitive and emotional implications of concealment
0	0	0	0	0	0	0	0	0	0	1	0	0	20	4	1	0,076923077	0	0	18	3,6	0	0	1	10.1046/j.1365-2044.1999.01072.x	10.1046/j.1365-2044.1999.00754.x	NA	10540101	5	4	6	1	4	5	3	6	0	4	1	44	3,384615385	22	3,666666667	22	1999	70	Lockey D.J., Coats T., Parr M.J.A.	Saitoh Y., Narumi Y., Fujii Y., Ueki M.	Relationship between stimulating current and accelographic train-of-four response at the great toe.	Aspiration in severe trauma: A prospective study
0	0	0	0	0	1	0	0	0	0	2	0	0	4	0,8	0	0	1	0,2	1	0,2	1	0,076923077	-1	10.1006/bbrc.1999.1622	10.1006/bbrc.1999.1625	10.1006/bbrc.1999.1625	10548483	2	2	0	0	0	1	0	0	0	0	1	4	0,666666667	2	0,153846154	2	1999	7	Tsukamoto T., Huang T., Guzman R.C., Chen X., Pascual R.V., Kitamura T., Nandi S.	Miyoshi T., Ooki G., Murata M., Hayakawa H., Tomita K., Imai M., Suzuki M.	Expression of an mNSC1 in mammalian cells.	Isolation of oncogenes from rat mammary tumors by a highly efficient retrovirus expression cloning system
0	0	0	0	0	0	0	0	0	0	1	0	0	2	0,4	1	0,071428571	0	0	2	0,4	0	0	1	10.1046/j.1365-2346.1999.00546.x	10.1046/j.1365-2346.1999.00543.x	NA	10549458	0	1	0	0	1	1	1	0	0	0	1	4	0,285714286	2	0,4	2	1999	6	Skarvan K., Zuber M., Seeberger M., Stulz P.	Fujii Y., Takahashi S., Toyooka H.	Milrinone enhances the contractility of fatigued diaphragm in dogs: a dose-ranging study.	Immediate effects of mitral valve replacement on left ventricular function and its determinants
NA	NA	NA	NA	0	1	1	0	1	2	2	0	0	0	0	0	0	5	1	20	4	25	1,388888889	-25	10.1073/pnas.96.24.13845	10.1073/pnas.96.24.14171	NA	10570160	NA	NA	NA	NA	0	1	3	4	8	4	2	0	0	123	6,833333333	-123	1999	124	Hofmann H.A., Benson M.E., Fernald R.D.	Etheredge J.A., Perez S.M., Taylor O.R., Jander R.	Monarch butterflies (Danaus plexippus L.) use a magnetic compass for navigation.	Social status regulates growth rate: Consequences for life-history strategies
1	0	0	0	0	0	0	0	1	0	1	1	0,2	4	0,8	8	0,571428571	1	0,2	1	0,2	1	0,2	7	10.1046/j.1365-2346.1999.00564.x	10.1046/j.1365-2346.1999.00557.x	NA	10583351	2	0	1	1	0	1	0	0	0	0	1	14	1	1	0,2	13	1999	15	Albrecht S., Frenkel C., Ihmsen H., Schüttler J.	Fujii Y., Saitoh Y., Tanaka H., Toyooka H.	Prevention of post-operative nausea and vomiting with combined granisetron and droperidol in women undergoing thyroidectomy.	A rational approach to the control of sedation in intensive care unit patients based on closed-loop control
1	1	3	0	1	0	0	0	0	0	1	6	1,2	16	3,2	18	1,5	0	0	9	1,8	0	0	18			NA	10589610	5	4	3	3	1	3	2	1	3	0	1	29	2,416666667	11	1,571428571	18	1999	41	Merle J.C., Mazoit J.X., Desgranges P., Abhay K., Rezaiguia S., Dhonneur G., Duvaldestin P.	Suttner S.W., Boldt J., Schmidt C.C., Piper S.N., Schuster P., Kumle B.	The effects of sodium nitroprusside-induced hypotension on splanchnic perfusion and hepatocellular integrity.	A comparison of two techniques for cervical plexus blockade: Evaluation of efficacy and systemic toxicity
3	1	3	1	1	1	0	0	0	0	1	9	1,8	13	2,6	21	1,5	1	0,2	13	2,6	1	0,2	20			NA	10589648	2	3	3	3	2	6	1	4	1	1	1	36	2,571428571	13	2,6	23	1999	49	Selldén E., Lindahl S.G.E.	Fujii Y., Hoshi T., Takahashi S., Toyooka H.	Propofol decreases diaphragmatic contractility in dogs.	Amino acid-induced thermogenesis reduces hypothermia during anesthesia and shortens hospital stay
1	0	0	1	0	0	0	0	0	0	1	2	0,4	3	0,6	7	0,538461538	0	0	4	0,8	0	0	7			NA	10589650	0	0	1	1	1	0	0	1	2	1	1	7	0,538461538	5	0,833333333	2	1999	12	Fragen R.J., Vilich F., Spies S.M., Erwin W.D.	Saitoh Y., Fujii Y., Oshima T.	The ulinastatin-induced effect on neuromuscular block caused by vecuronium.	The effect of remifentanil on biliary tract drainage into the duodenum
NA	NA	1	5	10	4	2	0	1	1	3	16	5,333333333	10	3,333333333	16	5,333333333	8	1,6	25	5	16	1	0			NA	10590051	NA	NA	0	3	7	9	5	6	2	3	2	10	3,333333333	42	2,625	-32	1999	60	Romano M.F., Lamberti A., Bisogni R., Garbi C., Pagnano A.M., Auletta P., Tassone P., Turco M.C., Venuta S.	Shan R., Price J.O., Gaarde W.A., Monia B.P., Krantz S.B., Zhao Z.J.	Distinct roles of JNKs/p38 MAP kinase and ERKs in apoptosis and survival of HCD-57 cells induced by withdrawal or addition of erythropoietin.	Amifostine inhibits hematopoietic progenitor cell apoptosis by activating NF-κB/Rel transcription factors
0	1	1	0	1	0	NA	NA	NA	NA	1	3	0,6	1	0,2	18	1	0	0	0	0	0	0	18	10.1097/00005537-199912000-00017	10.1097/00005537-199912000-00016	10.1097/00005537-199912000-00016	10591360	1	0	0	0	0	0	NA	NA	NA	NA	1	10	0,555555556	0	0	10	1999	11	Noguchi Y., Komatsuzaki A., Nishida H.	Fujii Y., Tanaka H., Kobayashi N.	Prevention of nausea and vomiting after middle ear surgery: granisetron versus ramosetron.	Cochlear microphonics for hearing preservation in vestibular schwannoma surgery
NA	NA	NA	NA	0	0	0	0	0	1	2	0	0	0	0	0	0	1	0,2	15	3	2	0,111111111	-2	10.1038/emm.1999.11		NA	10410304	NA	NA	NA	NA	0	4	5	4	1	1	2	0	0	21	1,166666667	-21	1999	23	Von Knethen A., Brockhaus F., Kleiter I., Brüne B.	Sung M., Park K.	Asp 280 residue is important in the activity of the Escherichia coli leader peptidase.	NO-evoked macrophage apoptosis is attenuated by cAMP-induced gene expression
21	7	13	9	11	4	1	3	2	1	1	61	12,2	7	1,4	104	11,55555556	11	2,2	3	0,6	13	1,3	91			NA	10609942	2	1	2	0	2	1	0	1	1	0	1	12	1,333333333	4	0,4	8	1999	17	Sakurai M., Fukuyama N., Iguchi A., Akimoto H., Ohmi M., Yokoyama H., Nakazawa H., Tabayashi K.	Thomas J.M., Contreras J.L., Jiang X.L., Eckhoff D.E., Wang P.X., Hubbard W.J., Lobashevsky A.L., Wang W., Asiedu C., Stavrou S., Cook W.J., Robbin M.L., Thomas F.T., Neville Jr. D.M.	Peritransplant tolerance induction in macaques: early events reflecting the unique synergy between immunotoxin and deoxyspergualin.	Quantitative analysis of cardiac 3-L-nitrotyrosine during acute allograft rejection in an experimental heart transplantation
NA	NA	NA	NA	6	2	2	3	2	1	2	6	6	17	17	6	6	10	2	54	10,8	20	1,176470588	-14	10.1073/pnas.97.1.297	10.1073/pnas.97.1.291	10618411	10618412	NA	NA	NA	NA	17	17	10	10	14	3	2	17	17	84	4,941176471	-67	2000	119	Kotzin B.L., Falta M.T., Crawford F., Rosloniec E.F., Bill J., Marrack P., Kappler J.	Arichi T., Saito T., Major M.E., Belyakov I.M., Shirai M., Engelhard V.H., Feinstone S.M., Berzofsky J.A.	Prophylactic DNA vaccine for hepatitis C virus (HCV) infection: HCV-specific cytotoxic T lymphocyte induction and protection from HCV-recombinant vaccinia infection in an HLA-A2.1 transgenic mouse model.	Use of soluble peptide-DR4 tetramers to detect synovial T cells specific for cartilage antigens in patients with rheumatoid arthritis
0	0	0	1	0	1	0	1	0	0	1	1	0,2	14	2,8	3	0,230769231	2	0,4	12	2,4	2	0,4	1	10.1046/j.1460-9592.2000.00441.x	10.1046/j.1460-9592.2000.00440.x	NA	10632912	0	5	3	2	4	4	5	2	0	1	1	47	3,615384615	12	2,4	35	2000	61	Reyle-Hahn M., Niggemann B., Martin M., Streich R., Rossaint R.	Fujii Y., Saitoh Y., Tanaka H., Toyooka H.	Pretreatment with oral clonidine attenuates cardiovascular responses to tracheal extubation in children.	Remifentanil and propofol for sedation in children and young adolescents undergoing diagnostic flexible bronchoscopy
NA	NA	NA	2	1	1	0	0	0	0	3	3	1,5	16	8	3	1,5	1	0,2	32	6,4	3	0,1875	0			NA	10642299	NA	NA	NA	0	16	8	8	4	6	6	2	16	8	54	3,375	-38	2000	76	Liang F., Lu S., Gardner D.G.	Gelband C.H., Wang H., Gardon M.L., Keene K., Goldberg D.S., Reaves P.Y., Katovich M.J., Raizada M.K.	Angiotensin I-converting enzyme antisense prevents altered renal vascular reactivity, but not high blood pressure, in spontaneously hypertensive rats.	Endothelin-dependent and -independent components of strain-activated brain natriuretic peptide gene transcription require extracellular signal regulated kinase and p38 mitogen-activated protein kinase
NA	NA	NA	3	7	1	2	1	1	0	1	10	5	31	15,5	10	5	5	1	100	20	9	0,5625	1			NA	10642298	NA	NA	NA	2	29	21	21	18	13	27	2	31	15,5	260	16,25	-229	2000	309	Muller D.N., Dechend R., Mervaala E.M.A., Park J.-K., Schmidt F., Fiebeler A., Theuer J., Breu V., Ganten D., Haller H., Luft F.C.	Wang H., Reaves P.Y., Gardon M.L., Keene K., Goldberg D.S., Gelband C.H., Katovich M.J., Raizada M.K.	Angiotensin I-converting enzyme antisense gene therapy causes permanent antihypertensive effects in the SHR.	NF-κB inhibition ameliorates angiotensin II-induced inflammatory damage in rats
1	1	3	3	1	2	0	0	2	0	1	9	1,8	5	1	24	1,846153846	4	0,8	2	0,4	4	0,8	20			NA	10648342	1	1	3	0	0	1	0	1	0	0	1	22	1,692307692	2	0,4	20	2000	27	Loeckinger A., Kleinsasser A., Hoermann C., Krismer A., Gassner M., Keller C., Puehringer F., Lindner K.H.	Fujii Y., Saitoh Y., Tanaka H., Toyooka H.	Ramosetron for preventing postoperative nausea and vomiting in women undergoing gynecological surgery.	Inert gas exchange during pneumoperitoneum at incremental values of positive end-expiratory pressure
1	1	0	1	0	1	0	0	0	0	1	3	0,6	15	3	6	0,545454545	1	0,2	8	1,6	1	0,142857143	5	10.1046/j.1365-2044.2000.055002131.x	10.1046/j.1365-2044.2000.055002125.x	NA	10651673	5	4	3	2	1	3	2	0	1	2	1	45	4,090909091	13	1,857142857	32	2000	60	Escarment J., Suppini A., Sallaberry M., Kaiser E., Cantais E., Palmier B., Quinot J.F.	Piper S.N., Suttner S.W., Schmidt C.C., Kumle B., Maleck W.H., Boldt J.	Acute phase response to nitroprusside-induced controlled hypotension in patients undergoing radical prostatectomy.	Percutaneous tracheostomy by forceps dilation: Report of 162 cases
NA	NA	NA	NA	0	4	3	6	4	3	2	0	0	0	0	0	0	20	4	22	4,4	122	7,176470588	-122	10.1016/S0272-7358(99)00055-0	10.1016/S0272-7358(98)00089-0	NA	10660827	NA	NA	NA	NA	0	3	2	6	7	4	2	0	0	65	3,823529412	-65	2000	70	Stroebe M., Van Son M., Stroebe W., Kleber R., Schut H., Van Den Bout J.	Verlinden S., Hersen M., Thomas J.	Risk factors in school shootings.	On the classification and diagnosis of pathological grief
NA	NA	NA	27	51	13	7	9	4	5	1	78	39	7	3,5	78	39	38	7,6	39	7,8	56	3,5	22	10.1038/35001001	10.1038/35001148	10.1038/35001148	10688189	NA	NA	NA	1	6	5	5	7	8	14	2	7	3,5	112	7	-105	2000	124	Groombridge J.J., Jones C.G., Bruford M.W., Nichols R.A.	Altamirano M.M., Blackburn J.M., Aguayo C., Fersht A.R.	Directed evolution of new catalytic activity using the alpha/beta-barrel scaffold.	'Ghost' alleles of the Mauritius kestrel
0	0	0	0	0	0	0	0	0	0	3	0	0	4	0,8	0	0	0	0	9	1,8	0	0	0	10.1097/00006534-200002000-00007	10.1097/00006534-200002000-00006	NA	10697156	0	3	0	1	0	1	2	2	2	2	1	11	0,916666667	9	1,5	2	2000	23	Chaushu G., Manor Y., Shoshani Y., Taicher S.	Schultes G., Gaggl A., Kärcher H., Kleinert R.	Histologic results of neuronal anastomosis of the microvascular latissimus dorsi transplant.	Risk factors contributing to symptomatic plate removal in maxillofacial trauma patients
16	18	18	25	14	17	4	2	4	6	1	91	18,2	233	46,6	95	15,83333333	33	6,6	460	92	39	3,25	56	10.1126/science.287.5458.1660	10.1126/science.287.5458.1658	NA	10698743	16	36	51	62	68	97	102	95	80	86	2	241	40,16666667	1129	94,08333333	-888	2000	1453	Boudaïffa B., Cloutier P., Hunting D., Huels M.A., Sanche L.	Lezcano N., Mrzljak L., Eubanks S., Levenson R., Goldman-Rakic P., Bergson C.	Dual signaling regulated by calcyon, a D1 dopamine receptor interacting protein.	Resonant formation of DNA strand breaks by low-energy (3 to 20 eV) electrons
NA	NA	NA	3	1	2	0	0	0	0	3	4	2	14	7	4	2	2	0,4	32	6,4	4	0,25	0	10.1093/emboj/19.5.1055	10.1093/emboj/19.5.1045	10.1093/emboj/19.5.1045	10698946	NA	NA	NA	3	11	9	6	7	7	3	2	14	7	100	6,25	-86	2000	124	Rastinejad F., Wagner T., Zhao Q., Khorasanizadeh S.	Tracy R.B., Lieber M.R.	Transcription-dependent R-loop formation at mammalian class switch sequences.	Structure of the RXR-RAR DNA-binding complex on the retinoic acid response element DR1
NA	NA	35	140	117	47	44	24	19	17	1	292	97,33333333	23	7,666666667	292	97,33333333	151	30,2	46	9,2	191	12,73333333	101	10.1038/73193	10.1038/73187	10.1038/73187	10700237	NA	NA	2	13	8	7	10	15	2	12	2	23	7,666666667	96	6,4	-73	2000	127	Ohashi K., Marion P.L., Nakai H., Meuse L., Cullen J.M., Bordier B.B., Schwali R., Greenberg H.B., Glenn J.S., Kay M.A.	Kugler A., Stuhler G., Walden P., Zöller G., Zobywalski A., Brossart P., Trefzer U., Ullrich S., Müller C.A., Becker V., Gross A.J., Hemmerlein B., Kanz L., Müller G.A., Ringert R.-H.	Regression of human metastatic renal cell carcinoma after vaccination with tumor cell-dendritic cell hybrids.	Sustained survival of human hepatocytes in mice: A model for in vivo infection with human hepatitis B and hepatitis delta viruses
0	5	1	2	1	0	0	0	1	0	1	9	1,8	8	1,6	33	2,357142857	1	0,2	0	0	1	0,2	32	10.1093/bja/81.5.754	10.1093/bja/83.6.960	NA	10193289	1	2	2	0	3	0	0	0	0	0	1	13	0,928571429	0	0	13	1999	13	Winter R., Smethurst D.	Fujii Y., Toyooka H., Tanaka H.	Prophylactic antiemetic therapy with a combination of granisetron and dexamethasone in patients undergoing middle ear surgery.	Percussion - A new way to diagnose a pneumothorax
2	0	1	4	4	1	0	1	2	0	1	11	2,2	7	1,4	30	2,142857143	4	0,8	3	0,6	4	0,8	26	10.1093/bja/81.4.526	10.1093/bja/83.6.962	NA	9924225	2	1	1	2	1	2	0	0	1	0	1	17	1,214285714	3	0,6	14	1999	20	Takenaka I., Aoyama K., Nagaoka E., Seto A., Niijima K., Kadoya T.	Fujii Y., Saitoh Y., Tanaka H., Toyooka H.	Prophylactic antiemetic therapy with granisetron in women undergoing thyroidectomy.	Malposition of the epiglottis after tracheal intubation via the intubating laryngeal mask
7	10	4	5	6	3	6	6	7	8	2	32	6,4	47	9,4	32	5,333333333	30	6	59	11,8	64	5,333333333	-32			NA	10705099	5	9	12	9	12	9	13	10	14	13	2	48	8	122	10,16666667	-74	2000	185	Anderson R.A.	Tchernof A., Poehlman E.T., Després J.P.	Body fat distribution, the menopause transition, and hormone replacement therapy.	Chromium in the prevention and control of diabetes
26	19	17	18	15	6	2	0	NA	NA	1	95	19	181	36,2	269	17,93333333	8	2,666666667	50	16,66666667	8	2,666666667	261	10.1038/35004052	10.1038/35004044	10.1038/35004044	10707089	38	37	33	35	38	21	20	9	NA	NA	1	541	36,06666667	50	16,66666667	491	2000	624	Sako Y., Minoghchi S., Yanagida T.	Dzhura I., Wu Y., Colbran R.J., Balser J.R., Anderson M.E.	Calmodulin kinase determines calcium-dependent facilitation of L-type calcium channels.	Single-molecule imaging of EGFR signalling on the surface of living cells
3	4	6	9	5	5	2	4	4	5	2	27	5,4	7	1,4	27	5,4	20	4	5	1	32	2,285714286	-5	10.1016/S0010-7824(98)00122-X	10.1016/S0010-7824(99)00094-3	10717779	10095981	0	0	2	3	2	2	1	0	1	1	2	7	1,4	11	0,785714286	-4	1999	20	Elomaa K., Lähteenmäki P.	Urbancsek J.	An integrated analysis of nonmenstrual adverse events with Implanon.	Ovulatory potential of preovulatory sized follicles during oral contraceptive treatment
3	8	9	8	9	7	2	6	4	8	2	37	7,4	4	0,8	39	7,8	27	5,4	11	2,2	52	3,714285714	-13	10.1016/S0010-7824(98)00123-1	10.1016/S0010-7824(99)00098-0	10717781	10095980	0	0	1	1	2	2	0	5	2	2	2	4	0,8	17	1,214285714	-13	1999	22	Walsh T.L., Frezieres R.G., Nelson A.L., Wraxall B.G.D., Clark V.A.	Affandi B.	An integrated analysis of vaginal bleeding patterns in clinical trials of Implanon.	Evaluation of prostate-specific antigen as a quantifiable indicator of condom failure in clinical trials
3	15	13	17	7	15	14	13	7	5	2	55	11	4	0,8	56	11,2	54	10,8	7	1,4	100	7,142857143	-44	10.1016/S0010-7824(98)00118-8	10.1016/S0010-7824(99)00095-5	10717782	10095979	0	0	2	1	1	2	2	1	1	1	2	4	0,8	8	0,571428571	-4	1999	15	Suvisaari J., Moo-Young A., Juhakoski A., Elomaa K., Saleh S.I., Lähteenmäki P.	Croxatto H.B., Mäkäräinen L.	The pharmacodynamics and efficacy of Implanon. An overview of the data.	Pharmacokinetics of 7α-methyl-19-nortestosterone (MENT(TM)) delivery using subdermal implants in healthy men
2	6	5	5	4	3	4	8	3	5	2	22	4,4	4	0,8	22	4,4	23	4,6	2	0,4	66	4,714285714	-44	10.1016/S0010-7824(98)00120-6	10.1016/S0010-7824(99)00091-8	10717783	10095978	0	0	0	1	3	0	1	1	0	0	2	4	0,8	7	0,5	-3	1999	12	Guerra M.O., Mazoni A.S.B., Brandão M.A.F., Peters V.M.	Huber J.	Pharmacokinetics of Implanon. An integrated analysis.	Interceptive effect of lapachol in rats
3	5	6	6	7	7	2	5	3	0	2	27	5,4	3	0,6	28	5,6	17	3,4	0	0	36	2,571428571	-8	10.1016/S0010-7824(98)00121-8	10.1016/S0010-7824(99)00092-X	10717784	10095977	0	0	2	1	0	0	0	0	0	0	1	3	0,6	2	0,142857143	1	1999	6	Liu C.Q., Yuan Y., Wang Z.X., Lu S.H.	Mascarenhas L.	Insertion and removal of Implanon.	Mifepristone regulation of leukemia inhibitory factor and uterine receptivity in rabbits
0	1	0	0	0	1	0	1	0	0	1	1	0,2	60	12	22	1,692307692	2	0,4	50	10	2	0,4	20	10.1046/j.1365-2168.2000.01393.x	10.1046/j.1365-2168.2000.01374.x	10718794	10718795	8	11	10	13	18	15	11	9	14	1	1	104	8	50	10	54	2000	167	Wills V.L., Hunt D.R.	Fujii Y., Tanaka H., Kawasaki T.	Randomized clinical trial of granisetron, droperidol and metoclopramide for the treatment of nausea and vomiting after laparoscopic cholecystectomy.	Pain after laparoscopic cholecystectomy
NA	NA	NA	NA	NA	0	0	2	2	1	2	0	NA	0	NA	0	NA	5	1	21	4,2	16	0,888888889	-16			10.1093/jn/130.2.164	10720165	NA	NA	NA	NA	NA	2	2	9	6	2	2	0	NA	89	4,944444444	-89	2000	92	Leinonen K.S., Poutanen K.S., Mykkänen H.M.	Iwamoto M., Sato M., Kono M., Hirooka Y., Sakai K., Takeshita A., Imaizumi K.	Walnuts lower serum cholesterol in Japanese men and women.	Rye bread decreases serum total and LDL cholesterol in men with moderately elevated serum cholesterol
4	1	0	3	1	1	0	0	0	0	1	9	1,8	8	1,6	28	2,8	1	0,2	9	1,8	3	0,375	25	10.1128/IAI.68.4.1806-1814.2000	10.1128/IAI.68.4.1796-1805.2000	NA	10722567	1	2	2	1	2	1	2	1	4	1	1	14	1,4	10	1,25	4	2000	24	Brady L.J., Van Tilburg M.L.J.A., Alford C.E., McArthur W.P.	Mori N., Wada A., Hirayama T., Parks T.P., Stratowa C., Yamamoto N.	Activation of intercellular adhesion molecule 1 expression by Helicobacter pylori is regulated by NF-kappaB in gastric epithelial cancer cells.	Monoclonal antibody-mediated modulation of the humoral immune response against mucosally applied Streptococcus mutans
0	0	0	0	0	0	0	0	0	0	1	0	0	2	0,4	2	0,222222222	0	0	0	0	0	0	2	10.1111/j.1600-0684.1998.tb00072.x		NA	9879861	0	1	0	0	1	0	0	0	0	0	1	3	0,333333333	1	0,1	2	1999	4	Bohm Jr. R.P., Dennis V., Blanchard J.L., Philipp M.T., Gerber M.A.	Mavoungou E., Toure F.S., Yaba P., Délicat A., Poaty-Mavoungou V.	Peptide immunization restimulates the memory CD4 T cell response but fails to induce cytotoxic T lymphocytes in cynomolgus monkeys.	Clinical outcome of a protocol to produce immunosuppression in rhesus monkeys (Macaca mulatta): Application to infectious disease and gene therapy studies
1	2	4	1	5	3	3	2	2	1	1	13	2,6	5	1	31	2,818181818	11	2,2	7	1,4	12	1,714285714	19		10.1213/00000539-200004000-00032	NA	10735806	2	2	0	1	0	3	0	0	2	2	1	15	1,363636364	7	1	8	2000	23	Diemunsch P.A., Torp K.D., Van Dorsselaer T., Mutter D., Diemunsch A.M., Schaeffer R., Teller G., Van Dorsselaer A.	Piper S.N., Maleck W.H., Boldt J., Suttner S.W., Schmidt C.C., Reich D.G.P.	A comparison of urapidil, clonidine, meperidine and placebo in preventing postanesthetic shivering.	Nitrous oxide fraction in the carbon dioxide pneumoperitoneum during laparoscopy under general inhaled anesthesia in pigs
0	1	2	0	0	0	0	0	0	0	1	3	0,6	5	1	3	0,6	0	0	1	0,2	1	0,066666667	2	10.1177/002383099704000402		10.1177/002383099804100411	9692323	1	0	2	0	2	0	0	0	0	1	1	5	1	3	0,2	2	1998	9	Taylor P., King S., Isard S., Wright H.	Abu-Akel A.	A study of cohesive patterns and dynamic choices utilized by two schizophrenic patients in dialog, pre- and post-medication.	Intonation and dialog context as constraints for speech recognition.
1	0	1	0	0	0	0	0	0	0	1	2	0,4	6	1,2	4	0,285714286	0	0	3	0,6	0	0	4	10.1097/00003643-199811000-00005	10.1046/j.1365-2346.1999.00599.x	NA	9884849	1	0	3	2	0	0	2	0	1	0	1	18	1,285714286	3	0,6	15	1999	22	Michaloudis D., Fraidakis O., Kanoupakis E., Flossos A., Manios E.	Saitoh Y., Fujii Y., Ueki M., Makita K., Amaha K.	Accelographic and mechanical post-tetanic count and train-of-four ratio assessed at the great toe.	Idiopathic prolonged QT interval and QT dispersion: The effects of propofol during implantation of cardioverter-defibrillator
2	2	1	1	0	0	NA	NA	NA	NA	1	6	1,2	4	0,8	59	3,470588235	0	0	0	0	0	0	59	10.1074/jbc.M910060199	10.1074/jbc.M910045199	10.1074/jbc.M910045199	10748187	0	1	1	2	0	0	NA	NA	NA	NA	1	40	2,352941176	0	0	40	2000	42	Buschmann T., Yin Z., Bhoumik A., Ronai Z.	Yung Y., Yao Z., Hanoch T., Seger R.	ERK1b, a 46-kDa ERK isoform that is differentially regulated by MEK.	Amino-terminal-derived JNK fragment alters expression and activity of c- Jun, ATF2, and p53 and Increases H2O2-induced cell death
NA	NA	NA	NA	0	0	0	0	0	0	2	0	0	3	3	0	0	0	0	11	2,2	1	0,058823529	-1	10.1007/s003350010061	10.1007/s003350010060	NA	10754111	NA	NA	NA	NA	3	4	3	2	1	1	2	3	3	18	1,058823529	-15	2000	25	Van De Vrugt H.J., Cheng N.C., De Vries Y., Rooimans M.A., De Groot J., Scheper R.J., Zhi Y., Hoatlin M.E., Joenje H., Arwert F.	Ziman M.R., Pelham J.T., Mastaglia F.L., Kay P.H.	Characterization of the alternate allelic forms of human PAX7.	Cloning and characterization of murine fanconi anemia group A gene: Fanca protein is expressed in lymphoid tissues, testis, and ovary
2	2	2	4	4	1	2	1	3	0	1	14	2,8	1	0,2	43	3,307692308	7	1,4	1	0,2	7	1,4	36	10.1046/j.1365-2346.2000.00617.x	10.1046/j.1365-2346.2000.00605.x	NA	10758447	0	0	0	1	0	0	1	0	0	0	1	2	0,153846154	1	0,2	1	2000	4	Whitwam J.G., Galletly D.C., Ma D., Chakrabarti M.K.	Fujii Y., Saitoh Y., Tanaka H., Toyooka H.	Granisetron/dexamethasone combination for the prevention of postoperative nausea and vomiting after laparoscopic cholecystectomy.	The effects of propofol on heart rate, arterial pressure and Aδ and C somatosympathetic reflexes in anaesthetized dogs
12	9	9	11	5	2	3	4	0	1	1	46	9,2	27	5,4	57	8,142857143	10	2	11	2,2	17	1,545454545	40	10.1074/jbc.M000464200	10.1074/jbc.M000388200	10.1074/jbc.M000388200	10781579	7	11	1	4	4	1	3	2	5	0	1	38	5,428571429	18	1,636363636	20	2000	59	Liu S., Ginsberg M.H.	Baglia F.A., Walsh P.N.	Thrombin-mediated feedback activation of factor XI on the activated platelet surface is preferred over contact activation by factor XIIa or factor XIa.	Paxillin binding to a conserved sequence motif in the α4 integrin cytoplasmic domain
19	50	53	56	36	16	3	4	1	1	1	214	42,8	95	19	214	42,8	25	5	101	20,2	41	3,153846154	173	10.1016/S0092-8674(00)80827-2	10.1016/S0092-8674(00)80806-5	10.1016/S0092-8674(00)80806-5	10786832	1	21	28	18	27	32	17	21	12	19	2	95	19	192	14,76923077	-97	2000	310	Bukau B., Deuerling E., Pfund C., Craig E.A.	Le Page F., Kwoh E.E., Avrutskaya A., Gentil A., Leadon S.A., Sarasin A., Cooper P.K.	Transcription-coupled repair of 8-oxoguanine: requirement for XPG, TFIIH, and CSB and implications for Cockayne syndrome.	Getting newly synthesized proteins into shape
NA	NA	NA	1	0	1	1	1	2	1	2	1	0,5	0	0	1	0,5	6	1,2	1	0,2	9	0,5625	-8	10.1016/S0024-3205(00)00473-2	10.1016/S0024-3205(00)00472-0	NA	10794503	NA	NA	NA	0	0	1	0	0	0	0	2	0	0	2	0,125	-2	2000	4	Yang X.Y., Kimura M., Jeanclos E., Aviv A.	Sogawa K., Yamada T., Sumida T., Hamakawa H., Kuwabara H., Matsuda M., Muramatsu Y., Kose H., Matsumoto K., Sasaki Y., Okutani K., Kondo K., Monden Y.	Induction of apoptosis and inhibition of DNA topoisomerase-I in K-562 cells by a marine microalgal polysaccharide.	Cellular proliferation and telomerase activity in CHRF-288-11 cells
0	1	0	1	0	0	0	1	0	0	1	2	0,4	69	13,8	5	0,454545455	1	0,2	50	10	1	0,142857143	4			NA	10798759	18	13	16	13	9	16	8	8	8	10	1	187	17	56	8	131	2000	257	Marcos A., Fisher R.A., Ham J.M., Shiffman M.L., Sanyal A.J., Luketic V.A.C., Sterling R.K., Fulcher A.S., Posner M.P.	Bulfone-Paus S., Rückert R., Krause H., Von Bernuth H., Notter M., Pohl T., Tran T.H., Paus R., Kunzendorf U.	An interleukin-2-IgG-Fas ligand fusion protein suppresses delayed-type hypersensitivity in mice by triggering apoptosis in activated T cells as a novel strategy for immunosuppression.	Liver regeneration and function in donor and recipient after right lobe adult to adult living donor liver transplantation
20	24	16	22	20	12	8	5	2	2	1	102	20,4	30	6	106	17,66666667	29	5,8	39	7,8	48	4	58	10.1038/35010529	10.1038/35010525	10.1038/35010525	10806476	6	2	12	7	3	5	8	8	11	7	2	32	5,333333333	80	6,666666667	-48	2000	123	Hackney D.D., Stock M.F.	Xu Y., Zhu K., Hong G., Wu W., Baudhuin L.M., Xiao Y.-J., Damron D.S.	Sphingosylphosphorylcholine is a ligand for ovarian cancer G-protein-coupled receptor 1.	Kinesin's IAK tail domain inhibits initial microtubule-stimulated ADP release
NA	NA	NA	NA	NA	4	0	2	1	0	2	0	NA	0	NA	0	NA	7	1,4	493	98,6	13	0,722222222	-13	10.1126/science.288.5468.1058	10.1126/science.288.5468.1053	NA	10807577	NA	NA	NA	NA	NA	71	108	116	109	89	2	0	NA	1407	78,16666667	-1407	2000	1422	Oda E., Ohki R., Murasawa H., Nemoto J., Shibue T., Yamashita T., Tokino T., Taniguchi T., Tanaka N.	Tracy R.B., Hsieh C.-L., Lieber M.R.	Stable RNA/DNA hybrids in the mammalian genome: inducible intermediates in immunoglobulin class switch recombination.	Noxa, a BH3-only member of the Bcl-2 family and candidate mediator of p53-induced apoptosis
NA	NA	NA	0	3	14	12	2	2	0	2	3	1,5	7	3,5	3	1,5	30	6	38	7,6	51	3,1875	-48			10815921	10815922	NA	NA	NA	0	7	10	12	7	5	4	2	7	3,5	54	3,375	-47	2000	71	Oetzel C., Jonuleit T., Götz A., Van Der Kuip H., Michels H., Duyster J., Hallek M., Aulitzky W.E.	Muenchen H.J., Lin D.-L., Walsh M.A., Keller E.T., Pienta K.J.	Tumor necrosis factor-alpha-induced apoptosis in prostate cancer cells through inhibition of nuclear factor-kappaB by an IkappaBalpha "super-repressor".	The tyrosine kinase inhibitor CGP 57148 (ST1 571) induces apoptosis in BCR-ABL-positive cells by down-regulating BCL-X
NA	NA	NA	NA	NA	0	0	0	1	0	2	0	NA	0	NA	0	NA	1	0,2	14	2,8	2	0,111111111	-2	10.1046/j.1471-4159.2000.0742425.x	10.1046/j.1471-4159.2000.0742412.x	NA	10820203	NA	NA	NA	NA	NA	4	3	1	3	3	2	0	NA	29	1,611111111	-29	2000	29	Personett D., Pass U., Panickar K., McKinney M.	Santos M.S., Barbosa Jr. J., Kushmerick C., Gomez M.V., Prado V.F., Prado M.A.M.	Visualization and trafficking of the vesicular acetylcholine transporter in living cholinergic cells.	Retinoic acid-mediated enhancement of the cholinergic/neuronal nitric oxide synthase phenotype of the medial septal SN56 clone: Establishment of a nitric oxide-sensitive proapoptotic state
8	6	4	4	2	1	1	0	1	1	1	24	4,8	39	7,8	43	4,777777778	4	0,8	23	4,6	5	0,555555556	38	10.1128/MCB.20.12.4428-4435.2000	10.1128/MCB.20.12.4420-4427.2000	NA	10825206	6	8	13	7	5	10	1	7	3	2	1	56	6,222222222	30	3,333333333	26	2000	94	Hellman A., Rahat A., Scherer S.W., Darvasi A., Tsui L.-C., Kerem B.	Tanaka K., Matsumoto Y., Nakatani F., Iwamoto Y., Yamada Y.	A zinc finger transcription factor, alphaA-crystallin binding protein 1, is a negative regulator of the chondrocyte-specific enhancer of the alpha1(II) collagen gene.	Replication delay along FRA7H, a common fragile site on human chromosome 7, leads to chromosomal instability
9	8	16	18	23	12	9	11	11	6	2	74	14,8	317	63,4	74	12,33333333	49	9,8	695	139	85	7,083333333	-11	10.1038/35013144		10.1038/35013140	10839528	17	42	60	104	94	128	127	155	147	138	2	318	53	1446	120,5	-1128	2000	1876	Iddan G., Meron G., Glukhovsky A., Swain P.	De Pomerai D., Daniells C., David H., Allan J., Duce I., Mutwakil M., Thomas D., Sewell P., Tattersall J., Jones D., Candido P.	Non-thermal heat-shock response to microwaves.	Wireless capsule endoscopy
NA	0	9	4	9	3	0	1	2	0	1	22	5,5	28	7	22	5,5	6	1,2	25	5	10	0,714285714	12	10.1097/00002030-200005050-00009	10.1097/00002030-200005050-00008	NA	10839591	NA	2	10	10	6	8	5	4	7	1	2	28	7	36	2,571428571	-8	2000	77	O'Brien T.R., McDermott D.H., Ioannidis J.P.A., Carrington M., Murphy P.M., Havlir D.V., Richman D.D.	Barbaro G., Di Lorenzo G., Soldini M., Giancaspro G., Grisorio B., Pellicelli A.M., D'Amati G., Barbarini G.	Clinical course of cardiomyopathy in HIV-infected patients with or without encephalopathy related to the myocardial expression of tumour necrosis factor-alpha and nitric oxide synthase.	Effect of chemokine receptor gene polymorphisms on the response to potent antiretroviral therapy
3	2	2	4	3	3	0	1	0	1	1	14	2,8	5	1	33	2,75	5	1	1	0,2	5	0,833333333	28	10.1016/S0304-3940(00)01099-5	10.1016/S0304-3940(00)01108-3	NA	10841995	1	2	1	0	1	1	0	0	0	0	1	15	1,25	1	0,166666667	14	2000	17	Vannucchi M.-G., Corsani L., Faussone-Pellegrini M.-S.	Burbaud P., Camus O., Guehl D., Bioulac B., Caillé J.-M., Allard M.	Influence of cognitive strategies on the pattern of cortical activation during mental subtraction. A functional imaging study in human subjects.	Co-distribution of NK2 tachykinin receptors and substance P in nerve endings of guinea-pig ileum
18	21	14	12	12	5	1	4	3	0	1	77	15,4	0	0	168	12,92307692	13	2,6	1	0,2	13	2,6	155			NA	10845910	0	0	0	0	0	0	0	1	0	0	2	0	0	1	0,2	-1	2000	1	Shiotsu Y., Yamashita K., Kanai F., Ikuina Y., Murakata C., Teramura M., Mizoguchi H., Tamaoki T., Akinaga S.	Mizutani A., Okajima K., Uchiba M., Noguchi T.	Activated protein C reduces ischemia/reperfusion-induced renal injury in rats by inhibiting leukocyte activation.	Chemoprotective effects of KF41399, a derivative of carbazole compounds, on nimustine-induced thrombocytopenia
6	6	6	7	4	4	0	0	4	2	1	29	5,8	14	2,8	31	4,428571429	10	2	9	1,8	12	1,090909091	19			10.1152/jn.2000.83.6.3294	10848550	3	2	7	0	2	1	0	1	2	5	1	17	2,428571429	16	1,454545455	1	2000	38	Beggs J.M., Moyer Jr. J.R., McGann J.P., Brown T.H.	Jorge-Rivera J.C., Mcintyre K.L., Henderson L.P.	Anabolic steroids induce region- and subunit-specific rapid modulation of GABA(A) receptor-mediated currents in the rat forebrain.	Prolonged synaptic integration in perirhinal cortical neurons
2	1	0	1	2	2	1	0	1	0	1	6	1,2	0	0	26	2	4	0,8	0	0	4	0,8	22			NA	10853207	0	0	0	0	0	0	0	0	0	0	3	0	0	0	0	0	2000	NA	Ball C., Westhorpe R.	Fujii Y., Tanaka H., Kobayashi N.	Granisetron/dexamethasone combination for the prevention of postoperative nausea and vomiting after thyroidectomy.	Early blood transfusion equipment
1	4	0	0	0	1	0	2	1	0	1	5	1	16	3,2	21	1,615384615	4	0,8	15	3	4	0,8	17			NA	10853206	1	4	2	5	4	2	5	2	5	1	1	43	3,307692308	15	3	28	2000	61	Hodgson C., Denehy L., Ntoumenopoulos G., Santamaria J., Carroll S.	Numazaki M., Fujii Y.	Subhypnotic dose of propofol for the prevention of nausea and vomiting during spinal anaesthesia for caesarean section.	An investigation of the early effects of manual lung hyperinflation in critically ill patients
NA	NA	NA	NA	1	0	2	3	2	0	2	1	1	0	0	1	1	7	1,4	4	0,8	19	1,117647059	-18	10.1016/S0010-0277(00)00078-0	10.1016/S0010-0277(00)00075-5	NA	10856744	NA	NA	NA	NA	0	1	1	0	1	1	2	0	0	5	0,294117647	-5	2000	5	Barrouillet P., Lecas J.-F.	Uller C., Nichols S.	Goal attribution in chimpanzees.	Illusory inferences from a disjunction of conditionals: A new mental models account
1	0	9	3	5	7	4	4	5	5	2	18	3,6	56	11,2	18	3,6	25	5	55	11	35	2,692307692	-17	10.1104/pp.123.2.725	10.1104/pp.123.2.711	NA	10859202	2	10	16	14	14	15	9	10	9	12	2	56	11,2	112	8,615384615	-56	2000	176	Howe G.A., Lee G.I., Itoh A., Li L., DeRocher A.E.	Romagni J.G., Duke S.O., Dayan F.E.	Inhibition of plant asparagine synthetase by monoterpene cineoles.	Cytochrome P450-dependent metabolism of oxylipins in tomato. Cloning and expression of allene oxide synthase and fatty acid hydroperoxide lyase
4	2	1	1	3	2	1	1	3	1	1	11	2,2	26	5,2	24	2,181818182	8	1,6	29	5,8	10	1,428571429	14		10.1213/00000539-200007000-00038	NA	10866914	3	7	7	5	4	7	5	7	4	6	1	40	3,636363636	29	4,142857143	11	2000	72	Fagan C., Frizelle H.P., Laffey J., Hannon V., Carey M.	Suttner S.W., Schmidt C.C., Boldt J., Hüttner I., Kumle B., Piper S.N.	Low-flow desflurane and sevoflurane anesthesia minimally affect hepatic integrity and function in elderly patients.	The effects of intracuff lidocaine on endotracheal-tube-induced emergence phenomena after general Anesthesia
0	4	0	1	3	2	0	1	1	0	1	8	1,6	12	2,4	62	5,166666667	4	0,8	4	0,8	4	0,666666667	58		10.1016/S0959-8049(00)00104-0	NA	10882875	5	1	5	1	0	2	0	1	1	0	1	31	2,583333333	4	0,666666667	27	2000	36	Neal D.E., Leung H.Y., Powell P.H., Hamdy F.C., Donovan J.L.	Horninger W., Reissigl A., Rogatsch H., Volgger H., Studen M., Klocker H., Bartsch G.	Prostate cancer screening in the Tyrol, Austria: experience and results.	Unanswered questions in screening for prostate cancer
1	0	0	0	1	0	0	0	0	0	1	2	0,4	2	0,4	4	0,363636364	0	0	0	0	0	0	4	10.1053/cr.2000.5853	10.1053/cr.2000.5854	NA	10890482	0	2	0	0	0	0	0	0	0	0	1	5	0,454545455	0	0	5	2000	5	Borum S.E., Bittenbinder T.M., Buckley C.J.	Piper S.N., Boldt J., Schmidt C.C., Brosch C., Maleck W.H., Berchtold C.	Influence of dopexamine on hemodynamics, intramucosal pH, and regulators of the macrocirculation and microcirculation in patients undergoing abdominal aortic surgery.	Transesophageal atrial pacing reduces phenylephrine needed for blood pressure support during carotid endarterectomy
NA	NA	NA	10	44	17	12	7	11	8	2	54	27	16	8	54	27	55	11	43	8,6	128	8	-74	10.1016/S0092-8674(00)80887-9		NA	10892746	NA	NA	NA	4	12	10	9	10	5	9	2	16	8	107	6,6875	-91	2000	134	Ruiz-Echevarría M.J., Peltz S.W.	Buschmann T., Fuchs S.Y., Lee C.-G., Pan Z.-Q., Ronai Z.	SUMO-1 modification of Mdm2 prevents its self-ubiquitination and increases Mdm2 ability to ubiquitinate p53.	The RNA binding protein Pub1 modulates the stability of transcripts containing upstream open reading frames
NA	NA	NA	2	81	17	4	3	5	4	2	83	41,5	15	7,5	83	41,5	33	6,6	62	12,4	86	5,375	-3	10.1126/science.289.5479.599	10.1126/science.289.5478.463	NA	10915617	NA	NA	NA	1	14	6	16	13	15	12	2	15	7,5	165	10,3125	-150	2000	194	Cabib S., Orsini C., Le Moal M., Piazza P.V.	Schön J.H., Kloc Ch., Dodabalapur A., Batlogg B.	An organic solid state injection laser.	Abolition and reversel of strain differences in behavioral responses to drugs of abuse after a brief experience
19	14	13	6	8	3	4	1	0	1	1	60	12	17	3,4	61	10,16666667	9	1,8	12	2,4	13	1,083333333	48			10910268	10910269	2	3	7	2	3	2	4	1	2	3	3	17	2,833333333	17	1,416666667	0	2000	37	Bingaman A.W., Waitze S.-Y., Alexander D.Z., Cho H.R., Lin A., Tucker-Burden C., Cowan S.R., Pearson T.C., Larsen C.P.	Thomas J.M., Eckhoff D.E., Contreras J.L., Lobashevsky A.L., Hubbard W.J., Moore J.K., Cook W.J., Thomas F.T., Neville Jr. D.M.	Durable donor-specific T and B cell tolerance in rhesus macaques induced with peritransplantation anti-CD3 immunotoxin and deoxyspergualin: absence of chronic allograft nephropathy.	Transplantation of the bone marrow microenvironment leads to hematopoietic chimerism without cytoreductive conditioning
3	2	2	1	1	1	3	1	1	0	1	9	1,8	6	1,2	19	2,111111111	6	1,2	3	0,6	8	0,888888889	11		10.1213/00000539-200008000-00026	10910851	10910852	3	0	1	1	1	0	1	1	1	0	1	18	2	6	0,666666667	12	2000	25	Connelly N.R., Parker R.K., Vallurupalli V., Bhopatkar S., Dunn S.	Reuben S.S., Reuben J.P.	Brachial plexus anesthesia with verapamil and/or morphine.	Comparison of Epidural Fentanyl versus Epidural Sufentanil for Analgesia in ambulatory patients in early labor
NA	NA	6	38	35	6	5	5	5	3	1	79	26,33333333	27	9	79	26,33333333	24	4,8	49	9,8	42	2,8	37	10.1126/science.289.5479.613	10.1126/science.289.5479.595	10915616	10915623	NA	NA	2	12	13	20	10	10	6	3	2	27	9	85	5,666666667	-58	2000	117	Sparrer H.E., Santoso A., Szoka Jr. F.C., Weissman J.S.	Trotochaud A.E., Jeong S., Clark S.E.	CLAVATA3, a multimeric ligand for the CLAVATA1 receptor-kinase.	Evidence for the prion hypothesis: Induction of the yeast [PSI+] factor by in vitro-converted Sup35 protein
0	1	3	2	1	2	0	0	0	1	1	7	1,4	3	0,6	11	1	3	0,6	2	0,4	3	0,428571429	8	10.1007/BF03018995	10.1007/BF03018994	10.1007/BF03018994	10930202	1	2	0	0	0	1	0	0	1	0	1	5	0,454545455	3	0,428571429	2	2000	8	Goyagi T., Tanaka M., Nishikawa T.	Piper S.N., Boldt J., Schmidt C.C., Maleck W.H., Brosch C., Kumle B.	Hemodynamics, intramucosal pH and regulators of circulation during perioperative epidural analgesia.	Oral clonidine premedication reduces propofol requirement for laryngeal mask airway insertion
16	14	12	6	12	6	5	2	5	5	1	60	12	33	6,6	97	10,77777778	23	4,6	16	3,2	25	2,777777778	72	10.1038/77997	10.1038/77985	10.1038/77985	10932255	8	10	3	4	8	4	6	3	1	2	1	67	7,444444444	21	2,333333333	46	2000	91	Nishimura C., Prytulla S., Dyson H.J., Wright P.E.	Hanson M.A., Stevens R.C.	Cocrystal structure of synaptobrevin-II bound to botulinum neurotoxin type B at 2.0 A resolution.	Conservation of folding pathways in evolutionarily distant globin sequences
18	13	7	6	8	4	7	2	1	0	1	52	10,4	5	1	158	12,15384615	14	2,8	1	0,2	14	2,8	144	10.1074/jbc.C000517200	10.1074/jbc.M908714199	10.1074/jbc.M908714199	10944516	0	1	0	3	1	1	0	0	0	0	1	15	1,153846154	1	0,2	14	2000	17	Zhang W.-Y., Ishii I., Kruth H.S.	Kodera Y., Takeyama K.-I., Murayama A., Suzawa M., Masuhiro Y., Kato S.	Ligand type-specific interactions of peroxisome proliferator-activated receptor gamma with transcriptional coactivators.	Plasmin-mediated macrophage reversal of low density lipoprotein aggregation
0	0	1	0	0	0	0	0	0	0	1	1	0,2	4	0,8	5	0,384615385	0	0	1	0,2	0	0	5	10.1007/BF03019488	10.1007/BF03019487	10.1007/BF03019487	10958102	2	0	1	0	1	0	0	0	1	0	1	12	0,923076923	1	0,2	11	2000	13	Naguib M., Attia M., Samarkandi A.H.	Hoshi T., Fujii Y., Takahashi S., Toyooka H.	Effect of xenon on diaphragmatic contractility in dogs.	Wound closure tramadol administration has a short-lived analgesic effect
NA	NA	NA	NA	0	0	1	0	0	0	2	0	0	0	0	0	0	1	0,2	5	1	2	0,117647059	-2	10.1007/s001280000154	10.1007/s001280000153	10.1007/s0012800153	10960144	NA	NA	NA	NA	0	2	1	1	0	1	2	0	0	21	1,235294118	-21	2000	21	Gellert G.	Yu G., Wang G., He C., Bai J.	Physiological responses to oxidative and heavy metal stress in seedlings of rice paddy, Oryza sativa L.	Relationship between summarizing chemical parameters like AOX, TOC, TN(b), and toxicity tests for effluents from the chemical production
1	0	1	2	1	1	0	0	0	0	1	5	1	6	1,2	7	1	1	0,2	4	0,8	2	0,181818182	5			NA	10962043	0	1	2	1	2	1	1	1	0	1	2	6	0,857142857	8	0,727272727	-2	2000	16	Murakoshi T., Yamamori K., Tojo Y., Naruse H., Seguchi M., Torii Y., Maeda K.	Sparac V., Kupesic S., Kurjak A.	What do contrast media add to three-dimensional power Doppler evaluation of adnexal masses?	Pulmonary stenosis in recipient twins in twin-to-twin transfusion syndrome: Report on 3 cases and review of literature
9	12	14	10	7	3	1	1	2	2	1	52	10,4	2	0,4	67	6,7	9	1,8	0	0	12	1,5	55	10.1006/jmbi.2000.3924	10.1006/jmbi.2000.4038	10.1006/jmbi.2000.4038	10966782	0	0	1	0	1	0	0	0	0	0	1	11	1,1	0	0	11	2000	11	Barth S., Weidenmüller U., Tur M.K., Schmidt M.F.G., Engert A.	Krishna Murthy H.M., Judge K., DeLucas L., Padmanabhan R.	Crystal structure of Dengue virus NS3 protease in complex with a Bowman-Birk inhibitor: implications for flaviviral polyprotein processing and drug design.	Combining phage display and screening of cDNA expression libraries: A new approach for identifying the target antigen of an scFv preselected by phage display
3	3	2	1	3	2	0	0	0	1	1	12	2,4	11	2,2	28	2,545454545	3	0,6	5	1	3	0,428571429	25	10.1053/jcan.2000.7945	10.1053/jcan.2000.7933	10.1053/jcan.2000.7933	10972607	1	2	3	3	2	1	2	0	1	1	1	15	1,363636364	6	0,857142857	9	2000	22	Botero C.A., Smith C.E., Holbrook C., Chavez A.M., Snow N.J., Hagen J.F., Pinchak A.C.	Lehmann A., Zeitler C., Thaler E., Isgro F., Boldt J.	Comparison of two different anesthesia regimens in patients undergoing aortocoronary bypass grafting surgery: sufentanil-midazolam versus remifentanil-propofol.	Total intravenous anesthesia with a propofol-ketamine combination during coronary artery surgery
1	2	2	1	3	3	0	2	0	0	1	9	1,8	35	7	9	1,8	5	1	23	4,6	6	0,461538462	3			NA	10985251	1	7	9	10	8	5	6	4	4	4	2	35	7	47	3,615384615	-12	2000	89	Crowe S.M., Sonza S.	Brodie S.J.	Nonlymphoid reservoirs of HIV replication in children with chronic-progressive disease.	HIV-1 can be recovered from a variety of cells including peripheral blood monocytes of patients receiving highly active antiretroviral therapy: A further obstacle to eradication
11	12	9	3	8	4	6	4	3	6	1	43	8,6	11	2,2	107	9,727272727	23	4,6	8	1,6	25	3,571428571	82	10.1074/jbc.M005615200	10.1074/jbc.M005605200	10.1074/jbc.M005605200	10993888	2	4	0	1	4	0	3	0	1	4	1	20	1,818181818	14	2	6	2000	37	Chen V.C., Chao L., Chao J.	Aoki N., Matsuda T.	A cytosolic protein-tyrosine phosphatase PTP1B specifically dephosphorylates and deactivates prolactin-activated STAT5a and STAT5b.	Roles of the P1, P2, and P3 residues in determining inhibitory specificity of kallistatin toward human tissue kallikrein
NA	NA	NA	NA	0	2	1	1	0	1	2	0	0	0	0	0	0	5	1	12	2,4	14	0,823529412	-14	10.1099/0022-1317-81-10-2461	10.1099/0022-1317-81-10-2451	10.1099/0022-1317-81-10-2451	10993934	NA	NA	NA	NA	0	1	3	2	4	2	2	0	0	58	3,411764706	-58	2000	64	Allander T., Drakenberg K., Beyene A., Rosa D., Abrignani S., Houghton M., Widell A., Grillner L., Persson M.A.A.	Handa A., Brown K.E.	GB virus C/hepatitis G virus replicates in human haematopoietic cells and vascular endothelial cells.	Recombinant human monoclonal antibodies against different conformational epitopes of the E2 envelope glycoprotein of hepatitis C virus that inhibit its interaction with CD81
NA	NA	NA	0	0	0	0	0	0	0	3	0	0	0	0	0	0	0	0	3	0,6	0	0	0	10.1177/096777200000800209	10.1177/096777200000800208	10.1177/096777200000800208	10994059	NA	NA	NA	0	0	1	0	1	0	1	2	0	0	6	0,375	-6	2000	6	Witztum E., Lerner V., Kalian M.	Ramoutsaki I.A.	Non-Greek doctors involved in the nineteenth-century revolutions in Crete.	Creativity and Insanity: The Enigmatic Medical Biography of Nikolai Gogol
1	0	0	1	0	1	0	0	1	0	1	2	0,4	0	0	12	0,857142857	2	0,4	0	0	2	0,4	10	10.1046/j.1365-2044.1998.00633.x		NA	10193218	0	0	0	0	0	0	0	0	0	0	3	0	0	0	0	0	1999	NA	[No author name available]	Fujii Y., Toyooka H., Tanaka H.	Prophylactic anti-emetic therapy with granisetron, droperidol and metoclopramide in female patients undergoing middle ear surgery.	Safety notice MDA SN1999(08). Multifunction defibrillation electrode pads for use with Hewlett Packard Codemaster and Codemaster 100 defibrillators.
NA	NA	0	0	2	5	4	2	2	0	2	2	0,666666667	1	0,333333333	2	0,666666667	13	2,6	8	1,6	28	1,866666667	-26	10.1016/S0966-6362(00)00069-2	10.1016/S0966-6362(00)00067-9	NA	10998614	NA	NA	0	0	1	2	1	2	1	2	2	1	0,333333333	68	4,533333333	-67	2000	73	Walsh M., Connolly P., Jenkinson A., O'Brien T.	Huang G.-F., Chou Y.-L., Su F.-C.	Gait analysis and energy consumption of below-knee amputees wearing three different prosthetic feet.	Leg length discrepancy - An experimental study of compensatory changes in three dimensions using gait analysis
NA	NA	0	5	3	0	1	2	2	1	2	8	2,666666667	5	1,666666667	8	2,666666667	6	1,2	23	4,6	15	1	-7	10.1136/bmj.321.7263.730		NA	10999902	NA	NA	0	1	4	8	4	1	5	5	2	5	1,666666667	39	2,6	-34	2000	47	Parmanum J., Field D., Rennie J., Steer P.	Hawthorne G., Irgens L.M., Lie R.T.	Outcome of pregnancy in diabetic women in northeast England and in Norway, 1994-7.	National census of availability of neonatal intensive care
1	0	0	1	0	1	0	0	0	0	1	2	0,4	6	1,2	9	0,692307692	1	0,2	0	0	1	0,2	8			NA	11004073	0	2	1	1	2	0	0	0	0	0	1	13	1	0	0	13	2000	15	Lane J.E., Brooks A.G., Logan M.S., Newman W.H., Castresana M.R.	Fujii Y., Hoshi T., Takahashi S., Toyooka H.	The effect of sedative drugs on diaphragmatic contractility in dogs: propofol versus midazolam.	An unusual case of malignant hyperthermia during desflurane anesthesia in an African-American patient
15	20	7	14	12	11	8	6	0	1	1	68	13,6	76	15,2	148	14,8	26	5,2	32	6,4	27	3,375	121	10.1111/j.1572-0241.2000.03248.x	10.1016/S0002-9270(00)01035-2	10.1111/j.1572-0241.2000.02243.x	11007230	21	18	12	15	10	11	6	5	6	4	1	117	11,7	38	4,75	79	2000	167	Fritscher-Ravens A., Sriram P.V.J., Bobrowski C., Pforte A., Topalidis T., Krause C., Jaeckle S., Thonke F., Soehendra N.	Wakefield A.J., Anthony A., Murch S.H., Thomson M., Montgomery S.M., Davies S., O'Leary J.J., Berelowitz M., Walker-Smith J.A.	Enterocolitis in children with developmental disorders.	Mediastinal lymphadenopathy in patients with or without previous malignancy: EUS-FNA-based differential cytodiagnosis in 153 patients
NA	NA	2	16	11	4	1	2	1	1	1	29	9,666666667	27	9	29	9,666666667	9	1,8	70	14	10	0,666666667	19	10.1083/jcb.151.1.155	10.1083/jcb.151.1.143	NA	11018061	NA	NA	0	11	16	9	18	14	12	17	2	27	9	150	10	-123	2000	200	Simons M., Krämer E.-M., Thiele C., Stoffel W., Trotter J.	Reese E.L., Haimo L.T.	Dynein, dynactin, and kinesin II's interaction with microtubules is regulated during bidirectional organelle transport.	Assembly of myelin by association of proteolipid protein with cholesterol- and galactosylceramide-rich membrane domains
NA	NA	NA	NA	NA	0	1	0	2	4	2	0	NA	0	NA	0	NA	7	1,4	0	0	23	1,277777778	-23	10.1177/28.5.741-a	10.1177/03635465000280052001	10.1177/03635465000280052001	11032235	NA	NA	NA	NA	NA	0	0	0	0	0	2	0	NA	2	0,111111111	-2	2000	2	Cosgarea A.J., Ryan A.	Mueller L.P., Mueller L.A., Degreif J., Rommens P.M.	Hypothenar hammer syndrome in a golf player. A case report.	Repair of a bucket-handle tear of a complete discoid lateral meniscal incarcerated in the posterolateral compartment
0	2	1	0	2	2	0	0	1	0	1	5	1	0	0	9	0,9	3	0,6	4	0,8	3	0,375	6	10.1107/S090744499901135X	10.1107/S0907444900013378	NA	10666572	0	0	0	0	0	1	1	0	2	0	1	7	0,7	5	0,625	2	2000	13	Evdokimov A.G., Anderson D.E., Routzahn K.M., Waugh D.S.	Urs U.K., Murali R., Krishna Murthy H.M.	Structure of taq DNA polymerase shows a new orientation for the structure-specific nuclease domain.	Overproduction, purification, crystallization and preliminary X-ray diffraction analysis of YopM, an essential virulence factor extruded by the plague bacterium Yersinia pestis
26	13	11	12	9	5	2	3	5	2	1	71	14,2	70	14	172	19,11111111	17	3,4	21	4,2	21	2,333333333	151	10.1038/35044106	10.1038/35044100	10.1038/35044100	11100731	17	17	16	14	6	5	7	5	2	2	1	138	15,33333333	31	3,444444444	107	2000	180	Fischer M.B., Roeckl C., Parizek P., Schwarz H.P., Aguzzi A.	Lee H.C., Kim S.-J., Kim K.-S., Shin H.-C., Yoon J.-W.	Remission in models of type 1 diabetes by gene therapy using a single-chain insulin analogue.	Binding of disease-associated prion protein to plasminogen
7	5	2	0	3	0	NA	NA	NA	NA	1	17	3,4	68	13,6	87	5,117647059	0	0	4	4	0	0	87	10.1002/1098-1136(200012)32:3<247::AID-GLIA50>3.0.CO;2-T	10.1002/1098-1136(200012)32:3<234::AID-GLIA40>3.0.CO;2-3	10.1002/1098-1136(200012)32:3&lt;234::AID-GLIA40&gt;3.0.CO;2-3	11102966	11	10	14	15	18	4	NA	NA	NA	NA	1	176	10,35294118	4	4	172	2000	192	Sulaiman O.A.R., Gordon T.	Penkowa M., Hidalgo J.	Metallothionein I+II expression and their role in experimental autoimmune encephalomyelitis.	Effects of short- and long-term Schwann cell denervation on peripheral nerve regeneration, myelination, and size
5	2	2	6	3	5	0	1	0	0	1	18	3,6	8	1,6	37	3,363636364	6	1,2	1	0,2	6	0,857142857	31	10.1093/bja/85.3.417	10.1093/bja/85.3.410	11103183	11103184	2	0	1	0	5	1	0	0	0	0	1	12	1,090909091	2	0,285714286	10	2000	14	Reissmann H., Pothmann W., Fullekrug B., Dietz R., Schulte am Esch J.	Hüttner I., Boldt J., Haisch G., Suttner St., Kumle B., Schulz H.	Influence of different colloids on molecular markers of haemostasis and platelet function in patients undergoing major abdominal surgery.	Resistance of laryngeal mask airway and tracheal tube in mechanically ventilated patients
NA	NA	0	2	2	1	0	2	1	2	2	4	1,333333333	0	0	4	1,333333333	6	1,2	10	2	7	0,466666667	-3			11108150	11108151	NA	NA	0	0	0	4	2	2	0	2	2	0	0	12	0,8	-12	2000	12	Khachigian L.M., Takuwa Y., Collins T.	Matsubara H., Moriguchi Y., Mori Y., Masaki H., Tsutsumi Y., Shibasaki Y., Uchiyama-Tanaka Y., Fujiyama S., Koyama Y., Nose-Fujiyama A., Iba S., Tateishi E., Iwasaka T.	Transactivation of EGF receptor induced by angiotensin II regulates fibronectin and TGF-beta gene expression via transcriptional and post-transcriptional mechanisms.	Mechanisms of angiotensin II-induced platelet-derived growth factor gene expression
0	0	1	0	0	0	0	NA	NA	NA	1	1	0,2	1	0,2	1	0,0625	0	0	1	0,5	0	0	1	10.1046/j.1460-9568.2000.00330.x	10.1046/j.0953-816X.2000.01354.x	NA	11069612	0	0	0	0	1	1	0	NA	NA	NA	1	4	0,25	1	0,5	3	2000	5	Dobbertin A., Gervais A., Glowinski J., Mallat M.	Amaral D.G.	An expression of concern: organization of connections of the basal and accessory basal nuclei in the monkey amygdala.	Activation of ionotropic glutamate receptors reduces the production of transforming growth factor-β2 by developing neurons
6	2	3	1	1	0	0	NA	NA	NA	1	13	2,6	10	2	53	3,3125	0	0	0	0	0	0	53	10.1359/jbmr.2000.15.12.2487	10.1359/jbmr.2000.15.12.2479	10.1359/jbmr.2000.15.12.2479	11127214	1	3	1	2	3	0	0	NA	NA	NA	1	71	4,4375	0	0	71	2000	71	Salmén T., Heikkinen A.-M., Mahonen A., Kröger H., Komulainen M., Saarikoski S., Honkanen R., Mäenpää P.H.	Sato Y., Asoh T., Kaji M., Oizumi K.	Beneficial effect of intermittent cyclical etidronate therapy in hemiplegic patients following an acute stroke.	The protective effect of hormone-replacement therapy on fracture risk is modulated by estrogen receptor α genotype in early postmenopausal women
1	2	6	3	3	3	0	0	0	NA	1	15	3	71	14,2	63	4,846153846	3	0,75	39	9,75	3	0,75	60	10.1182/blood.V97.1.147	10.1182/blood.V97.1.139	NA	11133754	20	12	17	2	20	15	9	14	1	NA	1	183	14,07692308	39	9,75	144	2001	229	Ballmaier M., Germeshausen M., Schulze H., Cherkaoui K., Lang S., Gaudig A., Krukemeier S., Eilers M., Strauß G., Welte K.	Aprikyan A.A.G., Liles W.C., Rodger E., Jonas M., Chi E.Y., Dale D.C.	Impaired survival of bone marrow hematopoietic progenitor cells in cyclic neutropenia.	c-mpl mutations are the cause of congenital amegakaryocytic thrombocytopenia
NA	NA	NA	NA	NA	1	0	0	0	0	2	0	NA	0	NA	0	NA	1	0,2	1	0,2	1	0,058823529	-1	10.1038/83306	10.1038/83304	10.1038/83304	11135609	NA	NA	NA	NA	NA	0	0	1	0	0	2	0	NA	1	0,058823529	-1	2001	1	Kirk A.D.	Takahashi H.	A SADS defect in tumor cells provides optimism.	Hitting the reset button for immune tolerance
NA	NA	NA	NA	NA	2	0	1	0	0	2	0	NA	0	NA	0	NA	3	0,6	51	10,2	4	0,235294118	-4	10.1038/83401	10.1038/83393	10.1038/83393	11135621	NA	NA	NA	NA	NA	12	12	9	7	11	2	0	NA	85	5	-85	2001	99	Anderson C.C., Matzinger P.	Suzuki A., Obata S., Hayashida M., Kawano H., Nakano T., Shiraki K.	SADS: A new component of Fas-DISC is the accelerator for cell death signaling and is downregulated in patients with colon carcinoma.	Immunity or tolerance: Opposite outcomes of microchimerism from skin grafts
NA	NA	NA	NA	NA	0	1	0	0	0	2	0	NA	0	NA	0	NA	1	0,2	2	0,4	4	0,235294118	-4	10.1016/S0920-1211(00)00155-8	10.1016/S0920-1211(00)00176-5	NA	11137385	NA	NA	NA	NA	NA	1	0	1	0	0	2	0	NA	5	0,294117647	-5	2001	5	Rajtar G., Zółkowska D., Czechowska G., Kleinrok Z.	Arroyo S., Santamaria J., Setoain J.F., Lomeña F., Bargallo N., Tolosa E.	Nocturnal paroxysmal dystonia related to a prerolandic dysplasia.	Effects of antiepileptic drugs on rat platelet aggregation: Ex vivo and in vitro study
NA	NA	NA	NA	4	5	2	4	1	3	2	4	4	9	9	4	4	15	3	81	16,2	24	1,5	-20	10.1126/science.291.5501.100	10.1126/science.291.5501.97	10.1126/science.291.5501.97	11141555	NA	NA	NA	NA	9	13	23	20	10	15	2	9	9	215	13,4375	-206	2001	249	Ouyang M., Huang J.-L., Cheung C.L., Lieber C.M.	Horsewill A.J., Jones N.H., Caciuffo R.	Evidence for coherent proton tunneling in a hydrogen bond network.	Atomically resolved single-walled carbon nanotube intramolecular junctions
NA	NA	NA	12	15	22	14	15	8	3	2	27	13,5	22	11	27	13,5	62	12,4	58	11,6	101	6,733333333	-74	10.1126/science.291.5501.134	10.1126/science.291.5501.131	10.1126/science.291.5501.131	11141566	NA	NA	NA	8	14	15	12	9	13	9	2	22	11	140	9,333333333	-118	2001	178	Duchek P., Rorth P.	Davis S.T., Benson B.G., Bramson H.N., Chapman D.E., Dickerson S.H., Dold K.M., Eberwein D.J., Edelstein M., Frye S.V., Gampe R.T. Jr., Griffin R.J., Harris P.A., Hassell A.M., Holmes W.D., Hunter R.N., Knick V.B., Lackey K., Lovejoy B., Luzzio M.J., Murray D., Parker P., Rocque W.J., Shewchuk L., Veal J.M., Walker D.H., Kuyper L.F.	Prevention of chemotherapy-induced alopecia in rats by CDK inhibitors.	Guidance of cell migration by EGF receptor signaling during Drosophila oogenesis
0	0	0	0	1	0	0	0	0	1	1	1	0,2	0	0	6	0,545454545	1	0,2	0	0	1	0,166666667	5			NA	11146789	0	0	0	0	0	0	0	0	0	0	1	4	0,363636364	0	0	4	2001	4	Shimoda N., Jasleen J., Rounds J.D., Ashley S.W., Jacobs D.O.	Fujii Y., Tanaka H., Kawasaki T.	Prophylaxis with oral granisetron for the prevention of nausea and vomiting after laparoscopic cholecystectomy: a prospective randomized study.	Sepsis increases the plasma membrane content of α1 and α2 isoforms of Na+-K+ adenosine triphosphatase in rat skeletal muscle
0	1	1	3	5	1	1	0	0	NA	1	10	2	2	0,4	38	2,923076923	2	0,5	2	0,5	2	0,5	36			NA	11160625	0	0	0	0	2	0	1	0	1	NA	1	9	0,692307692	2	0,5	7	2001	11	Ishii K., Nunoki K., Yamagishi T., Okada H., Taira N.	Yamashita J., Itoh M., Kuro T., Kobayashi Y., Ogata M., Takaoka M., Matsumura Y.	Pre- or post-ischemic treatment with a novel Na+/Ca2+ exchange inhibitor, KB-R7943, shows renal protective effects in rats with ischemic acute renal failure.	Differential sensitivity of kv1.4, Kv1.2, and Their tandem channel to acidic ph: Involvement of a histidine residue in high sensitivity to acidic ph
30	24	30	25	31	16	12	8	7	0	1	140	28	9	1,8	221	18,41666667	43	8,6	8	1,6	43	8,6	178	10.1016/S0169-328X(00)00224-2	10.1016/S0169-328X(00)00242-4	NA	11165366	1	4	2	2	0	0	1	2	5	0	1	35	2,916666667	8	1,6	27	2001	46	Lee D.K., George S.R., Cheng R., Nguyen T., Liu Y., Brown M., Lynch K.R., O'Dowd B.F.	Krishnamoorthy R.R., Agarwal P., Prasanna G., Vopat K., Lambert W., Sheedlo H.J., Pang I.-H., Shade D., Wordinger R.J., Yorio T., Clark A.F., Agarwal N.	Characterization of a transformed rat retinal ganglion cell line.	Identification of four novel human G protein-coupled receptors expressed in the brain
1	4	4	3	2	1	6	2	5	3	2	14	2,8	2	0,4	19	1,9	17	3,4	0	0	22	3,142857143	-3	10.1034/j.1399-6576.2001.450210.x	10.1034/j.1399-6576.2001.450209.x	NA	11167165	0	0	1	1	0	0	0	0	0	0	1	3	0,3	0	0	3	2001	4	Boccara G., Jaber S., Eliet J., Mann C., Colson P.	Boldt J., Kumle B., Suttner S., Haisch G.	Point-of-care (POC) testing of lactate in the intensive care patient. Accuracy, reliability, and costs of different measurement systems.	Monitoring of end-tidal carbon dioxide partial pressure changes during infrarental aortic cross-clamping: A non-invasive method to predict unclamping hypotension
NA	NA	NA	NA	4	8	8	1	3	2	2	4	4	0	0	4	4	22	4,4	25	5	29	1,8125	-25	10.1002/1097-4652(2001)9999:9999<000::AID-JCP1045>3.0.CO;2-0	10.1002/1097-4652(2001)9999:9999<000::AID-JCP1046>3.0.CO;2-Y	10.1002/1097-4652(2001)9999:9999&lt;000::AID-JCP1046&gt;3.0.CO;2-Y	11169971	NA	NA	NA	NA	0	7	7	6	3	2	2	0	0	69	4,3125	-69	2001	72	Dailey L., Basilico C.	Schlegel A., Lisanti M.P.	Caveolae and their coat proteins, the caveolins: from electron microscopic novelty to biological launching pad.	Coevolution of HMG domains and homeodomains and the generation of transcriptional regulation by Sox/POU complexes
1	0	2	1	0	0	1	0	0	2	1	4	0,8	20	4	12	1,090909091	3	0,6	15	3	3	0,5	9		10.1001/archotol.127.1.19	NA	11177010	3	5	6	4	2	3	4	4	1	3	1	29	2,636363636	16	2,666666667	13	2001	50	Schmidt R.J., Sataloff R.T., Newman J., Spiegel J.R., Myers D.L.	Fujii Y., Tanaka H., Kobayashi N.	Prevention of postoperative nausea and vomiting with antiemetics in patients undergoing middle ear surgery: comparison of a small dose of propofol with droperidol or metoclopramide.	The sensitivity of auditory brainstem response testing for the diagnosis of acoustic neuromas
2	1	1	4	1	2	0	0	0	0	1	9	1,8	29	5,8	21	2,333333333	2	0,4	15	3	3	0,375	18	10.1128/IAI.69.3.1280-1286.2001	10.1128/IAI.69.3.1273-1279.2001	10.1128/IAI.69.3.1273-1279.2001	11179289	4	8	8	3	6	2	0	4	5	4	1	49	5,444444444	25	3,125	24	2001	80	Jersmann H.P.A., Hii C.S.T., Ferrante J.V., Ferrante A.	Mori N., Ueda A., Geleziunas R., Wada A., Hirayama T., Yoshimura T., Yamamoto N.	Induction of monocyte chemoattractant protein 1 by Helicobacter pylori involves NF-kappaB.	Bacterial lipopolysaccharide and tumor necrosis factor alpha synergistically increase expression of human endothelial adhesion molecules through activation of NF-κB and p38 mitogen-activated protein kinase signaling pathways
NA	NA	NA	2	2	4	4	0	1	3	2	4	2	1	0,5	4	2	12	2,4	12	2,4	19	1,266666667	-15	10.1016/S0090-4295(00)00935-3		NA	11182366	NA	NA	NA	0	1	2	4	1	3	2	2	1	0,5	41	2,733333333	-40	2001	44	Saad A.G., Zaatari G.S.	Muenchen H.J., Poncza P.J., Pienta K.J.	Different docetaxel-induced apoptotic pathways are present in prostate cancer cell lines LNCaP and PC-3.	Scrotal calcinosis: is it idiopathic?
0	2	4	3	3	3	3	1	1	0	1	12	2,4	7	1,4	31	2,384615385	8	1,6	7	1,4	8	1,6	23	10.1046/j.1460-9592.2001.00615.x	10.1111/j.1460-9592.2000.566ab.x	NA	11123735	1	2	2	2	0	4	1	1	1	0	1	12	0,923076923	7	1,4	5	2000	22	Weiss M., Neff T., Gerber A., Fischer J.	Handa F., Fujii Y.	The efficacy of oral clonidine premedication in the prevention of postoperative vomiting in children following strabismus surgery.	Impact of infusion line compliance on syringe pump performance
0	0	1	0	1	0	NA	NA	NA	NA	1	2	0,4	3	0,6	14	0,875	0	0	0	0	0	0	14	10.1097/00005537-200102000-00013		10.1097/00005537-200102000-00012	11210871	1	0	1	0	1	0	NA	NA	NA	NA	1	15	0,9375	0	0	15	2001	15	Cook S.P., Brodsky L., Reilly J.S., Deutsch E., Waner M., Brookhouser P., Pizzuto M., Poje C., Nagy M., Shaha S.H., Chait D., Bower C.	Fujii Y., Saitoh Y., Kobayashi N.	Prevention of vomiting after tonsillectomy in children: granisetron versus ramosetron.	Effectiveness o f adenoidectomy and laser tympanic membrane fenestration
0	0	0	0	0	0	0	0	NA	NA	1	0	0	38	7,6	1	0,071428571	0	0	12	4	0	0	1	10.1007/BF03019810	10.1007/BF03019809	10.1007/BF03019809	11212045	8	6	7	7	10	8	3	1	NA	NA	1	89	6,357142857	12	4	77	2001	108	Degoute C.-S., Ray M.-J., Manchon M., Dubreuil C., Banssillon V.	Saitoh Y., Kaneda K., Fujii Y., Oshima T.	Nicorandil accelerates recovery of neuromuscular block caused by vecuronium.	Remifentanil and controlled hypotension; comparison with nitroprusside or esmolol during tympanoplasty
NA	NA	NA	1	2	3	0	1	1	0	2	3	1,5	4	2	3	1,5	5	1	9	1,8	5	0,333333333	-2	10.1128/JB.183.6.1983-1989.2001	10.1128/JB.183.6.1974-1982.2001	10.1128/JB.183.6.1974-1982.2001	11222596	NA	NA	NA	0	4	2	1	4	2	0	2	4	2	26	1,733333333	-22	2001	35	Thomas T., Kumar N., Cavicchioli R.	Doree S.M., Mulks M.H.	Identification of an Actinobacillus pleuropneumoniae consensus promoter structure.	Effects of ribosomes and intracellular solutes on activities and stabilities of elongation factor 2 proteins from psychrotolerant and thermophilic methanogens
0	0	0	0	0	0	0	0	0	0	1	0	0	13	2,6	3	0,25	0	0	22	4,4	0	0	3	10.1213/00000539-200103000-00039		NA	11226115	1	3	2	3	4	4	5	7	5	1	2	17	1,416666667	22	4,4	-5	2001	47	Ayoub J., Cohendy R., Prioux J., Ahmaidi S., Bourgeois J.M., Dauzat M., Ramonatxo M., Préfaut C.	Fujii Y., Hoshi T., Toyooka H.	Colforsin daropate improves contractility in fatigued canine diaphragm.	Diaphragm movement before and after cholecystectomy: A sonographic study
NA	0	1	1	3	1	2	3	2	2	2	5	1,25	1	0,25	5	1,25	10	2	1	0,2	17	1,214285714	-12	10.1016/S0010-7824(99)00099-2	10.1016/S0010-7824(00)00180-3	NA	10717780	NA	0	1	0	0	0	0	1	0	0	2	1	0,25	2	0,142857143	-1	2000	3	Adeghate E.	Suherman S.K., Affandi B., Korver T.	The effects of Implanon on lipid metabolism in comparison with Norplant.	Effect of oral contraceptive steroid hormones on metabolic parameters of streptozotocin-induced diabetic rat
8	2	3	0	3	2	0	0	2	1	1	16	3,2	24	4,8	39	4,333333333	5	1	20	4	5	0,625	34	10.1073/pnas.061014298	10.1073/pnas.051399098	10.1073/pnas.051399098	11248046	3	4	4	6	7	4	4	2	6	4	1	50	5,555555556	30	3,75	20	2001	83	Sinha N., Nussinov R.	Petty H.R., Kindzelskii A.L.	Dissipative metabolic patterns respond during neutrophil transmembrane signaling.	Point mutations and sequence variability in proteins: Redistributions of preexisting populations
16	18	14	15	8	6	5	1	2	NA	1	71	14,2	102	20,4	216	16,61538462	14	3,5	56	14	14	3,5	202	10.1093/emboj/20.6.1341	10.1093/emboj/20.6.1331	10.1093/emboj/20.6.1331	11250900	23	17	22	23	17	21	19	9	7	NA	1	294	22,61538462	56	14	238	2001	368	Ito A., Lai C.-H., Zhao X., Saito S., Hamilton M.H., Appella E., Yao T.-P.	Watanabe M., Yanagisawa J., Kitagawa H., Takeyama K.-I., Ogawa S., Arao Y., Suzawa M., Kobayashi Y., Yano T., Yoshikawa H., Masuhiro Y., Kato S.	A subfamily of RNA-binding DEAD-box proteins acts as an estrogen receptor alpha coactivator through the N-terminal activation domain (AF-1) with an RNA coactivator, SRA.	p300/CBP-mediated p53 acetylation is commonly induced by p53-activating agents and inhibited by MDM2
4	4	3	4	3	NA	NA	NA	NA	NA	2	18	3,6	24	4,8	66	3,882352941	0	NA	0	NA	29	NA	-29	10.1128/MCB.21.7.2485-2495.2001	10.1128/MCB.21.7.2475-2484.2001	10.1128/MCB.21.7.2475-2484.2001	11259597	4	7	9	3	1	NA	NA	NA	NA	NA	2	134	7,882352941	23	NA	-21	2001	135	Takaesu G., Ninomiya-Tsuji J., Kishida S., Li X., Stark G.R., Matsumoto K.	Melillo R.M., Pierantoni G.M., Scala S., Battista S., Fedele M., Stella A., De Biasio M.C., Chiappetta G., Fidanza V., Condorelli G., Santoro M., Croce C.M., Viglietto G., Fusco A.	Critical role of the HMGI(Y) proteins in adipocytic cell growth and differentiation.	Interleukin-1 (IL-1) receptor-associated kinase leads to activation of TAK1 by inducing TAB2 translocation in the IL-1 signaling pathway
2	1	3	3	3	2	1	1	2	1	1	12	2,4	8	1,6	34	2,833333333	7	1,4	3	0,6	7	1,4	27			NA	11266114	3	1	1	2	1	0	2	1	0	0	1	22	1,833333333	3	0,6	19	2001	26	Kim S., Ahn I.P., Park C.H., Park S.G., Park S.Y., Jwa N.S., Lee Y.H.	Park C.-J., Shin R., Park J.M., Lee G.-J., Yoo T.H., Paek K.-H.	A hot pepper cDNA encoding a pathogenesis-related protein 4 is induced during the resistance response to tobacco mosaic virus.	Molecular characterization of the cDNA encoding an acidic isoform of PR-1 protein in rice.
NA	NA	NA	0	0	0	0	0	0	0	2	0	0	0	0	0	0	0	0	0	0	1	0,058823529	-1			NA	10375727	NA	NA	NA	0	0	0	0	0	0	0	2	0	0	3	0,176470588	-3	1999	3	Li Y.-P., Zhang X.-Y., Zhou J.-J., Pei Y.-Y.	Zhou F.-Q., Yu A.W.	Pyruvate-based peritoneal dialysate preserves neutrophilic oxygen consumption.	Preparation and dissolution property of ipriflavone solid dispersion
NA	NA	NA	NA	10	10	8	7	4	9	2	10	10	29	29	10	10	38	7,6	328	65,6	57	3,5625	-47	10.1126/science.1056495	10.1126/science.1057987	10.1126/science.1057987	11292876	NA	NA	NA	NA	29	66	52	83	60	67	2	30	30	909	56,8125	-879	2001	985	Tatar M., Kopelman A., Epstein D., Tu M.-P., Yin C.-M., Garofalo R.S.	Day N.P.J., Moore C.E., Enright M.C., Berendt A.R., Maynard Smith J., Murphy M.F., Peacock S.J., Spratt B.G., Feil E.J.	A link between virulence and ecological abundance in natural populations of Staphylococcus aureus.	A mutant Drosophila insulin receptor homolog that extends life-span and impairs neuroendocrine function
6	25	40	38	27	16	4	11	1	1	1	136	27,2	0	0	136	27,2	33	6,6	0	0	48	4	88	10.1126/science.1056430		10.1126/science.292.5515.163a	11303094	0	0	0	0	0	0	0	0	0	0	2	0	0	1	0,083333333	-1	2001	1	Müller M.M.	Deschenes L.A., Vanden Bout D.A.	Single-molecule studies of heterogeneous dynamics in polymer melts near the glass transition.	Object processing in the infant brain.
NA	NA	NA	NA	5	1	0	0	1	1	1	5	5	6	6	5	5	3	0,6	47	9,4	4	0,25	1	10.1126/science.1058812	10.1126/science.1059201	10.1126/science.1059201	11303093	NA	NA	NA	NA	6	7	14	13	6	7	2	6	6	131	8,1875	-125	2001	155	Peña J.L., Konishi M.	Schön J.H., Kloc C., Hwang H.Y., Batlogg B.	Josephson junctions with tunable weak links.	Auditory spatial receptive fields created by multiplication
11	18	16	18	11	11	5	1	4	0	1	74	14,8	110	22	211	17,58333333	21	4,2	53	10,6	21	4,2	190	10.1161/01.ATV.21.4.489	10.1161/01.ATV.21.4.481	NA	11304462	17	32	28	12	21	15	12	16	9	1	1	278	23,16666667	53	10,6	225	2001	347	Navab M., Berliner J.A., Subbanagounder G., Hama S., Lusis A.J., Castellani L.W., Reddy S., Shih D., Shi W., Watson A.D., Van Lenten B.J., Vora D., Fogelman A.M.	Ushio-Fukai M., Griendling K.K., Becker P.L., Hilenski L., Halleran S., Alexander R.W.	Epidermal growth factor receptor transactivation by angiotensin II requires reactive oxygen species in vascular smooth muscle cells.	HDL and the inflammatory response induced by LDL-derived oxidized phospholipids
NA	NA	NA	NA	NA	2	1	2	0	3	2	0	NA	0	NA	0	NA	8	1,6	15	3	19	1,117647059	-19	10.1080/20013891081674	10.1080/20013891081665	10.1080/20013891081665	11307844	NA	NA	NA	NA	NA	0	4	2	4	5	2	0	NA	59	3,470588235	-59	2001	59	Macauley S., McNeil B., Harvey L.M.	Park S., Worobo R.W., Durst R.A.	Escherichia coli O157:H7 as an emerging foodborne pathogen: a literature review.	The genus Gluconobacter and its applications in biotechnology
1	1	1	2	2	0	0	0	1	0	1	7	1,4	2	0,4	15	1,25	1	0,2	0	0	1	0,2	14	10.1080/110241501750099339	10.1080/110241501750099311	10.1080/110241501750099311	11316402	1	0	0	0	1	0	0	0	0	0	1	9	0,75	0	0	9	2001	9	Frisell J., Bergqvist L., Liljegren G., Thörn M., Damm S., Rydman H., Danielsson R.	Fujii Y., Tanaka H., Kawasaki T.	Preoperative oral granisetron for the prevention of postoperative nausea and vomiting after breast surgery.	Sentinel node in breast cancer - A Swedish pilot study of 75 patients
11	26	38	35	37	10	7	5	6	9	1	147	29,4	70	14	147	29,4	37	7,4	76	15,2	55	4,583333333	92	10.1056/NEJM200104263441702	10.1056/NEJM200104263441701	10.1056/NEJM200104263441701	11320386	11	16	14	15	14	7	19	13	18	19	2	70	14	184	15,33333333	-114	2001	269	Lin F.Y.C., Ho V.A., Khiem H.B., Trach D.D., Bay P.V., Thanh T.C., Kossaczka Z., Bryla D.A., Shiloach J., Robbins J.B., Schneerson R., Szu S.C.	Sudbø J., Kildal W., Risberg B., Koppang H.S., Danielsen H.E., Reith A.	DNA content as a prognostic marker in patients with oral leukoplakia.	The efficacy of a Salmonella typhi Vi conjugate vaccine in two-to-five-year-old children
4	4	4	1	5	0	NA	NA	NA	NA	1	18	3,6	8	1,6	67	4,1875	0	0	0	0	0	0	67	10.1074/jbc.M103352200	10.1074/jbc.M103244200	10.1074/jbc.M103244200	11328824	1	3	3	1	0	0	NA	NA	NA	NA	1	65	4,0625	0	0	65	2001	66	Briggs S.D., Scholtz B., Jacque J.-M., Swingler S., Stevenson M., Smithgall T.E.	Wolf I., Rubinfeld H., Yoon S., Marmor G., Hanoch T., Seger R.	Involvement of the activation loop of ERK in the detachment from cytosolic anchoring.	HIV-1 Nef Promotes Survival of Myeloid Cells by a Stat3-dependent Pathway
NA	NA	NA	NA	0	0	0	0	0	0	2	0	0	0	0	0	0	0	0	10	2	6	0,375	-6	10.1016/S0300-9572(00)00330-0	10.1016/S0300-9572(00)00304-X	NA	11334691	NA	NA	NA	NA	0	0	2	4	0	4	2	0	0	25	1,5625	-25	2001	25	Ummenhofer W., Amsler F., Sutter P.M., Martina B., Martin J., Scheidegger D.	Paventi S., Parafati M.A., Luzio E.D., Pellegrino C.A.	Usefulness of two-dimensional echocardiography and myocardial perfusion imaging for immediate evaluation of chest pain in the emergency department.	Team performance in the emergency room: Assessment of inter-disciplinary attitudes
1	1	3	0	0	0	1	2	0	0	1	5	1	33	6,6	6	0,75	3	0,6	10	2	3	0,333333333	3	10.1002/ppul.1056	10.1002/ppul.1055	10.1002/ppul.1055	11340679	4	7	8	7	7	4	3	0	2	1	1	46	5,75	16	1,777777778	30	2001	67	Groneck P., Schmale J., Soditt V., Sttzer H., Gtze-Speer B., Speer C.P.	Beech D.J., Sibbons P.D., Howard C.V., Van Velzen D.	Lung development: number of terminal bronchiolar duct endings and gas exchange surface area in victims of sudden infant death syndrome.	Bronchoalveolar inflammation following airway infection in preterm infants with chronic lung disease
3	1	2	2	1	0	2	0	1	0	1	9	1,8	74	14,8	27	2,25	3	0,6	31	6,2	3	0,6	24	10.1074/jbc.M100408200	10.1074/jbc.M100282200	10.1074/jbc.M100282200	11346645	18	16	17	13	10	10	8	6	3	4	1	159	13,25	31	6,2	128	2001	201	Carlson T.R., Feng Y., Maisonpierre P.C., Mrksich M., Morla A.O.	Aoyama K., Nagata M., Oshima K., Matsuda T., Aoki N.	Molecular cloning and characterization of a novel dual specificity phosphatase, LMW-DSP2, that lacks the cdc25 homology domain.	Direct Cell Adhesion to the Angiopoietins Mediated by Integrins
3	0	1	0	0	3	0	0	0	0	1	4	0,8	7	1,4	15	1,5	3	0,6	1	0,2	4	0,571428571	11	10.1046/j.0265-0215.2000.00810.x	10.1046/j.0265-0215.2000.00821.x	NA	11350463	1	3	1	0	2	0	1	0	0	0	1	18	1,8	1	0,142857143	17	2001	19	Bertrand M., Godet G., Koskas F., Cluzel P., Fléron M.-H., Kieffer E., Coriat P.	Piper S.N., Triem J.G., Maleck W.H., Fent M.T., Hüttner I., Boldt J.	Placebo-controlled comparison of dolasetron and metoclopramide in preventing postoperative nausea and vomiting in patients undergoing hysterectomy.	Endovascular treatment of abdominal aortic aneurysms: Is there a benefit regarding postoperative outcome?
0	2	0	0	1	1	0	1	2	0	2	3	0,6	13	2,6	4	0,571428571	4	0,8	27	5,4	5	0,5	-1			NA	11371116	3	4	0	2	4	9	8	3	3	4	2	15	2,142857143	46	4,6	-31	2001	64	Choi I.J., Jeong H.J., Han D.S., Lee J.S., Choi K.H., Kang S.W., Ha S.K., Lee H.Y., Kim P.K.	Pyen J.S., Whang K., Hu C., Hong S.K., Lee M.S., Lee J.Y., Hong S.W.	Tic convulsif caused by cerebellopontine angle schwannoma.	An analysis of 4,514 cases of renal biopsy in Korea.
2	2	1	1	0	1	0	NA	NA	NA	1	6	1,2	5	1	23	1,533333333	1	0,5	1	0,5	1	0,5	22	10.1136/bjo.85.6.670	10.1136/bjo.85.6.666	NA	11371485	1	1	2	1	0	1	0	NA	NA	NA	1	20	1,333333333	1	0,5	19	2001	23	Shields C.L., Materin M.A., Shields J.A., Gershenbaum E., Singh A.D., Smith A.	Fujii Y., Tanaka H., Ito M.	Ramosetron compared with granisetron for the prevention of vomiting following strabismus surgery in children.	Factors associated with elevated intraocular pressure in eyes with iris melanoma
NA	NA	NA	NA	0	1	0	1	0	0	2	0	0	0	0	0	0	2	0,4	47	9,4	2	0,125	-2		10.1111/j.1349-7006.2001.tb01121.x	NA	11376558	NA	NA	NA	NA	0	9	13	9	10	6	2	0	0	73	4,5625	-73	2001	80	Sakurai S., Oguni S., Hironaka M., Fukayama M., Morinaga S., Saito K.	Akagi K., Yamamura K.-I.	Strain-dependency of chromosomal abnormalities in lymphomas developed in E mu-myc transgenic mice.	Mutations in c-kit gene exons 9 and 13 in gastrointestinal stromal tumors among Japanese
0	5	6	5	4	3	1	1	2	0	1	20	4	46	9,2	33	3,3	7	1,4	20	4	8	1,142857143	25	10.1097/00003246-200105000-00008	10.1097/00003246-200105000-00007	NA	11378603	15	5	9	10	7	3	4	5	2	6	1	100	10	22	3,142857143	78	2001	123	Larson E.L., Aiello A.E., Bastyr J., Lyle C., Stahl J., Cronquist A., Lai L., Della-Latta P.	Boldt J., Brosch C., Piper S.N., Suttner S., Lehmann A., Werling C.	Influence of prophylactic use of pentoxifylline on postoperative organ function in elderly cardiac surgery patients.	Assessment of two hand hygiene regimens for intensive care unit personnel
3	4	3	4	2	0	0	0	0	0	1	16	3,2	22	4,4	26	2,6	0	0	5	1	0	0	26	10.1016/S0003-4975(01)02462-6	10.1016/S0003-4975(01)02442-0	NA	11383794	6	6	3	2	5	2	0	3	0	0	1	34	3,4	5	0,714285714	29	2001	40	Joffs C., Gunasinghe H.R., Multani M.M., Dorman B.H., Kratz J.M., Crumbley III A.J., Crawford Jr. F.A., Spinale F.G.	Boldt J., Brosch C., Lehmann A., Haisch G., Lang J., Isgro F.	Prophylactic use of pentoxifylline on inflammation in elderly cardiac surgery patients.	Cardiopulmonary bypass induces the synthesis and release of matrix metalloproteinases
0	0	0	0	0	0	0	0	0	0	1	0	0	0	0	1	0,125	0	0	0	0	0	0	1	10.1111/j.1600-0684.1999.tb00279.x		NA	10733203	0	0	0	0	0	0	0	0	0	0	3	0	0	0	0	0	2000	NA	[No author name available]	Mavoungou E., Touré F.S., Yaba P., Sall A., Délicat A., Poaty-Mavoungou V.	Detection of simian immunodeficiency virus (SIV)-specific T-cell-mediated cytotoxicity in the peripheral blood from infected cynomolgus monkeys.	Proceedings and abstracts of the 17th Annual Symposium on Nonhuman Primate Models for AIDS. October 6-9, 1999. New Orleans, Louisiana, USA.
NA	NA	NA	NA	0	0	0	1	0	0	2	0	0	0	0	0	0	1	0,2	28	5,6	1	0,0625	-1	10.1177/000331970105200502	10.1177/000331970105200501	10.1177/000331970105200501	11386380	NA	NA	NA	NA	0	2	7	5	7	7	2	0	0	59	3,6875	-59	2001	61	Tun A., Khan I.A.	Paventi S., Parafati M.A., Di Luzio E., Pellegrino C.A.	Safety and feasibility of two-dimensional echocardiography and myocardial perfusion imaging in patients with chest pain.	Myocardial infarction with normal coronary arteries: The pathologic and clinical perspectives
1	2	0	1	0	0	1	0	0	0	1	4	0,8	2	0,4	6	0,857142857	1	0,2	2	0,4	2	0,2	4			NA	11396861	1	0	1	0	0	1	0	0	0	1	3	2	0,285714286	2	0,2	0	2001	5	Vore S.J., Peele P.D., Barrow P.A., Bradfield J.F., Pryor W.H., Jr.	Poaty-Mavoungou V., Onanga R., Yaba P., Delicat A., Dubreuil G., Mavoungou E.	Comparative analysis of natural killer cell activity, lymphoproliferation and lymphocyte surface antigen expression in nonhuman primates housed at the CIRMF Primate Center, Gabon.	A prevalence survey for zoonotic enteric bacteria in a research monkey colony with specific emphasis on the occurrence of enteric Yersinia
5	5	6	10	13	3	5	0	1	0	1	39	7,8	27	5,4	63	6,3	9	1,8	36	7,2	10	1,428571429	53	10.1053/jcan.2001.23276	10.1053/jcan.2001.23274	10.1053/jcan.2001.23274	11426361	3	7	8	2	7	10	6	6	6	8	2	37	3,7	46	6,571428571	-9	2001	88	Feneck R.O., Sherry K.M., Withington P.S., Oduro-Dominah A.	Haisch G., Boldt J., Krebs C., Suttner S., Lehmann A., Isgro F.	Influence of a new hydroxyethylstarch preparation (HES 130/0.4) on coagulation in cardiac surgical patients.	Comparison of the hemodynamic effects of milrinone with dobutamine in patients after cardiac surgery
NA	NA	NA	NA	0	0	0	0	0	0	3	0	0	0	0	0	0	0	0	0	0	0	0	0			NA	11433760	NA	NA	NA	NA	0	0	0	0	0	0	3	0	0	0	0	0	2001	NA	Iguchi T., Nomura K., Tomioka R., Shimazu K.	Haranaka Y., Endo K., Shein W.N., Kusunoki M., Iwata M., Sakata H.	[Roles of posterior parietal cortex in stereopsis: characteristics of responses of axis-orientation-selective neurons in monkey caudal intraparietal area].	Relationship between clinical activity and lymphocyte subsets in patients with Guillain-Barré syndrome
NA	NA	NA	0	9	6	6	0	0	1	2	9	4,5	20	10	9	4,5	13	2,6	53	10,6	19	1,266666667	-10	10.1084/jem.194.1.107	10.1084/jem.194.1.99	NA	11435477	NA	NA	NA	4	16	9	9	12	14	9	2	20	10	91	6,066666667	-71	2001	128	Allman D., Karnell F.G., Punt J.A., Bakkour S., Xu L., Myung P., Koretzky G.A., Pui J.C., Aster J.C., Pear W.S.	Meyaard L., Van Der Vuurst De Vries A.-R., De Ruiter T., Lanier L.L., Phillips J.H., Clevers H.	The epithelial cellular adhesion molecule (Ep-CAM) is a ligand for the leukocyte-associated immunoglobulin-like receptor (LAIR).	Separation of Notch1 promoted lineage commitment and expansion/transformation in developing T cells
4	8	8	6	7	5	0	3	2	1	1	33	6,6	34	6,8	33	6,6	11	2,2	19	3,8	16	1,333333333	17	10.1002/1096-9896(200107)194:3<303::AID-PATH879>3.0.CO;2-Q	10.1002/1096-9896(200107)194:3<298::AID-PATH900>3.0.CO;2-Q	10.1002/1096-9896(200107)194:3&lt;298::AID-PATH900&gt;3.0.CO;2-Q	11439362	1	5	10	5	13	7	4	4	1	3	2	34	6,8	36	3	-2	2001	75	Takes R.P., Baatenburg De Jong R.J., Wijffels K., Schuuring E., Litvinov S.V., Hermans J., Van Krieken J.H.J.M.	Sudbø J., Bryne M., Johannessen A.C., Kildal W., Danielsen H.E., Reith A.	Comparison of histological grading and large-scale genomic status (DNA ploidy) as prognostic tools in oral dysplasia.	Expression of genetic markers in lymph node metastases compared with their primary tumours in head and neck cancer
NA	NA	0	3	1	4	0	1	0	1	2	4	1,333333333	14	4,666666667	4	1,333333333	6	1,2	34	6,8	11	0,785714286	-7	10.1006/bbrc.2001.5190	10.1006/bbrc.2001.5171	10.1006/bbrc.2001.5171	11444867	NA	NA	0	5	9	12	8	6	3	5	2	14	4,666666667	49	3,5	-35	2001	80	Fischer A., Pallauf J., Gohil K., Weber S.U., Packer L., Rimbach G.	Yang H., Wang J., Ou X., Huang Z.-Z., Lu S.C.	Cloning and analysis of the rat glutamate-cysteine ligase modifier subunit promoter.	Effect of selenium and vitamin E deficiency on differential gene expression in rat liver
7	5	8	7	8	4	5	3	2	2	1	35	7	6	1,2	42	5,25	16	3,2	9	1,8	18	2	24	10.1128/IAI.69.8.4858-4869.2001	10.1128/IAI.69.8.4851-4857.2001	10.1128/IAI.69.8.4851-4857.2001	11447161	0	0	2	1	3	1	2	0	1	5	3	13	1,625	13	1,444444444	0	2001	28	Fagan P.K., Reinschied D., Gottschalk B., Chhatwal G.S.	Kalia A., Enright M.C., Spratt B.G., Bessen D.E.	Directional gene movement from human-pathogenic to commensal-like streptococci.	Identification and characterization of a novel secreted immunoglobulin binding protein from group A streptococcus
NA	0	5	9	11	5	4	2	9	0	2	25	6,25	18	4,5	25	6,25	20	4	24	4,8	37	2,846153846	-12	10.1128/IAI.69.8.5107-5114.2001	10.1128/IAI.69.8.5098-5106.2001	10.1128/IAI.69.8.5098-5106.2001	11447192	NA	0	3	8	7	12	4	5	3	0	2	18	4,5	64	4,923076923	-46	2001	86	Poyart C., Pellegrini E., Gaillot O., Boumaila C., Baptista M., Trieu-Cuot P.	McNally A., Roe A.J., Simpson S., Thomson-Carter F.M., Elaine Hoey D.E., Currie C., Chakraborty T., Smith D.G.E., Gally D.L.	Differences in levels of secreted locus of enterocyte effacement proteins between human disease-associated and bovine Escherichia coli O157.	Contribution of Mn-cofactored superoxide dismutase (SodA) to the virulence of Streptococcus agalactiae
NA	NA	NA	NA	2	16	15	16	6	7	2	2	2	1	1	2	2	60	12	34	6,8	86	5,375	-84	10.1074/jbc.M103321200		10.1074/jbc.M103140200	11461904	NA	NA	NA	NA	1	10	6	6	6	6	2	1	1	98	6,125	-97	2001	109	Hoecker U., Quail P.H.	Thakkar H., Chen X., Tyan F., Gim S., Robinson H., Lee C., Pandey S.K., Nwokorie C., Onwudiwe N., Srivastava R.K.	Pro-survival function of Akt/protein kinase B in prostate cancer cells. Relationship with TRAIL resistance.	The Phytochrome A-specific Signaling Intermediate SPA1 Interacts Directly with COP1, a Constitutive Repressor of Light Signaling in Arabidopsis
3	3	0	1	0	0	NA	NA	NA	NA	1	7	1,4	0	0	34	2,125	0	0	0	0	0	0	34	10.1074/jbc.M105995200	10.1074/jbc.M105856200	10.1074/jbc.M105856200	11463794	0	0	0	0	0	0	NA	NA	NA	NA	1	14	0,875	0	0	14	2001	14	Hausmann S., Ho C.K., Schwer B., Shuman S.	Yung Y., Yao Z., Aebersold D.M., Hanoch T., Seger R.	Altered regulation of ERK1b by MEK1 and PTP-SL and modified Elk1 phosphorylation by ERK1b are caused by abrogation of the regulatory C-terminal sequence of ERKs.	An Essential Function of Saccharomyces cerevisiae RNA Triphosphatase Cet1 Is to Stabilize RNA Guanylyltransferase Ceg1 against Thermal Inactivation
22	14	24	23	24	15	15	8	5	4	1	107	21,4	3	0,6	144	14,4	47	9,4	5	1	51	7,285714286	93		10.1213/00000539-200108000-00033	NA	11473870	2	0	1	0	0	2	0	1	1	1	3	6	0,6	6	0,857142857	0	2001	12	Dhonneur G., Cerf C., Lagneau F., Mantz J., Gillotin C., Duvaldestin P.	Lang K., Boldt J., Suttner S., Haisch G.	Colloids versus crystalloids and tissue oxygen tension in patients undergoing major abdominal surgery.	The pharmacokinetics of cisatracurium in patients with acute respiratory distress syndrome
NA	5	31	25	38	20	20	10	15	2	2	99	24,75	35	8,75	99	24,75	67	13,4	29	5,8	108	8,307692308	-9	10.1126/science.1061781	10.1126/science.1062950	10.1126/science.1062950	11474113	NA	2	9	9	15	7	6	8	6	2	2	35	8,75	50	3,846153846	-15	2001	91	Tochio H., Tsui M.M.K., Banfield D.K., Zhang M.	Kabarowski J.H.S., Zhu K., Le L.Q., Witte O.N., Xu Y.	Lysophosphatidylcholine as a ligand for the immunoregulatory receptor G2A.	An autoinhibitory mechanism for nonsyntaxin SNARE proteins revealed by the structure of Ykt6p
NA	NA	NA	NA	0	4	7	3	5	2	2	0	0	1	1	0	0	21	4,2	67	13,4	45	2,8125	-45			NA	11489795	NA	NA	NA	NA	1	14	12	18	14	9	2	1	1	125	7,8125	-124	2001	136	Ying Chuan Hu, King Yin Lam, Law S., Wong J., Srivastava G.	Shao Z.-M., Wu J., Shen Z.-Z., Nguyen M.	p53 mutation in plasma DNA and its prognostic value in breast cancer patients.	Identification of differentially expressed genes in esophageal squamous cell carcinoma (ESCC) by cDNA expression array: Overexpression of Fra-1, Neogenin, Id-1, and CDC25B genes in ESCC
2	1	1	0	0	0	0	0	0	0	1	4	0,8	2	0,4	7	0,583333333	0	0	6	1,2	0	0	7		10.1902/jop.2001.72.7.963	10.1902/jop.2001.72.7.963	11495148	0	0	1	0	1	1	3	1	1	0	1	7	0,583333333	6	1,2	1	2001	16	Anderegg C.R., Metzler D.G.	[No author name available]	Guidelines: In-office use of conscious sedation in periodontics.	Tooth mobility revisited.
2	2	1	2	0	1	1	0	0	1	1	7	1,4	5	1	14	1,4	3	0,6	1	0,2	3	0,428571429	11	10.1053/jcan.2001.24979	10.1053/jcan.2001.24978	NA	11505347	3	0	0	2	0	0	0	0	1	0	1	11	1,1	2	0,285714286	9	2001	13	Silbert B.S., Santamaria J.D., Kelly W.J., O'Brien J.L., Blyth C.M., Wong M.Y., Allen N.B.	Lehmann A., Boldt J., Römpert R., Thaler E., Kumle B., Weisse U.	Target-controlled infusion or manually controlled infusion of propofol in high-risk patients with severely reduced left ventricular function.	Early extubation after cardiac surgery: Emotional status in the early postoperative period
11	9	6	4	5	3	2	3	2	1	1	35	7	11	2,2	42	5,25	11	2,2	4	0,8	16	1,777777778	26		10.1097/00000542-200108000-00020	NA	11506111	1	5	2	0	3	1	1	0	1	1	1	16	2	5	0,555555556	11	2001	24	Wrigge H., Zinserling J., Hering R., Schwalfenberg N., Stüber F., Von Spiegel T., Schroeder S., Hedenstierna G., Putensen C.	Reuben S.S., Vieira P., Faruqi S., Verghis A., Kilaru P.A., Maciolek H.	Local administration of morphine for analgesia after iliac bone graft harvest.	Cardiorespiratory effects of automatic tube compensation during airway pressure release ventilation in patients with acute lung injury
NA	NA	0	6	8	5	2	0	0	2	1	14	4,666666667	20	6,666666667	14	4,666666667	9	1,8	49	9,8	13	0,928571429	1	10.1074/jbc.M106610200	10.1074/jbc.M106599200	10.1074/jbc.M106599200	11509576	NA	NA	0	9	11	12	11	12	6	8	2	20	6,666666667	125	8,928571429	-105	2001	154	Poligone B., Baldwin A.S.	Hoffmann B., Zuo W., Liu A., Morris N.R.	The LIS1-related protein NUDF of Aspergillus nidulans and its interaction partner NUDE bind directly to specific subunits of dynein and dynactin and to alpha- and gamma-tubulin.	Positive and negative regulation of NF-κB by COX-2. Roles of different prostaglandins
6	7	6	8	4	6	1	2	1	1	1	31	6,2	2	0,4	63	5,727272727	11	2,2	2	0,4	12	2	51	10.1161/hc3301.095286		NA	11514369	0	1	0	1	0	0	0	0	2	0	1	42	3,818181818	2	0,333333333	40	2001	44	Ahmed J.M., Mintz G.S., Waksman R., Mehran R., Leiboff B., Pichard A.D., Satler L.F., Kent K.M., Weissman N.J.	Senzaki H., Masutani S., Kobayashi J., Kobayashi T., Nakano H., Nagasaka H., Sasaki N., Asano H., Kyo S., Yokote Y.	Circulating matrix metalloproteinases and their inhibitors in patients with Kawasaki disease.	Serial intravascular ultrasound assessment of the efficacy of intracoronary γ-radiation therapy for preventing recurrence in very long, diffuse, in-stent restenosis lesions
2	2	3	3	2	1	0	1	1	1	1	12	2,4	11	2,2	27	2,7	4	0,8	5	1	4	0,571428571	23	10.1093/bja/87.3.435	10.1093/bja/87.3.429	NA	11517128	3	4	0	3	1	0	0	4	0	1	1	18	1,8	6	0,857142857	12	2001	28	Sonzogni V., Crupi G., Poma R., Annechino F., Ferri F., Filisetti P., Bellavita P.	Boldt J., Hüttner I., Suttner St., Kumle B., Piper S.N., Berchthold G.	Changes of haemostasis in patients undergoing major abdominal surgery--is there a difference between elderly and younger patients?	Erythropoietin therapy and preoperative autologous blood donation in children undergoing open heart surgery
1	3	3	2	1	1	0	0	0	0	1	10	2	15	3	16	2	1	0,2	10	2	3	0,333333333	13			10.1152/ajpgi.2001.281.3.G645	11518677	3	3	1	2	6	1	2	4	2	1	1	19	2,375	14	1,555555556	5	2001	34	Blikslager A., Hunt E., Guerrant R., Rhoads M., Argenzio R.	Fiorucci S., Distrutti E., Ajuebor M.N., Mencarelli A., Mannucci R., Palazzetti B., Del Soldato P., Morelli A., Wallace J.L.	NO-mesalamine protects colonic epithelial cells against apoptotic damage induced by proinflammatory cytokines.	Glutamine transporter in crypts compensates for loss of villus absorption in bovine cryptosporidiosis
NA	NA	NA	NA	0	1	1	1	0	1	2	0	0	0	0	0	0	4	0,8	13	2,6	20	1,25	-20	10.1007/s002210100827	10.1007/s002210100814	10.1007/s002210100814	11521156	NA	NA	NA	NA	0	3	3	4	3	0	2	0	0	19	1,1875	-19	2001	21	Suri R.E.	Maeda F., Chang V.Y., Mazziotta J., Iacoboni M.	Experience-dependent modulation of motor corticospinal excitability during action observation.	Anticipatory responses of dopamine neurons and cortical neurons reproduced by internal model
NA	0	4	11	8	9	7	6	5	1	2	23	5,75	11	2,75	23	5,75	28	5,6	18	3,6	62	4,769230769	-39	10.1016/S0899-9007(01)00610-4	10.1016/S0899-9007(01)00560-3	NA	11527656	NA	1	2	5	3	3	4	5	1	5	2	11	2,75	36	2,769230769	-25	2001	48	Milne D.B., Davis C.D., Nielsen F.H.	Chandra R.K.	Effect of vitamin and trace-element supplementation on cognitive function in elderly subjects.	Low dietary zinc alters indices of copper function and status in postmenopausal women
0	4	1	1	1	0	1	1	0	0	1	7	1,4	21	4,2	15	1,5	2	0,4	7	1,4	2	0,285714286	13	10.1046/j.1365-2044.2001.02175.x	10.1046/j.1365-2044.2001.02139.x	NA	11531667	6	3	4	4	4	1	3	3	0	0	1	36	3,6	12	1,714285714	24	2001	48	Dingley J., King R., Hughes L., Terblanche C., Mahon S., Hepp M., Youhana A., Watkins A.	Piper S.N., Kumle B., Maleck W.H., Suttner S.W., Fent M.T., Boldt J.	Effects of postoperative sedation with propofol and midazolam on pancreatic function assessed by pancreatitis-associated protein.	Exploration of xenon as a potential cardiostable sedative: A comparison with propofol after cardiac surgery
1	19	23	32	27	17	9	11	4	7	1	102	20,4	5	1	102	20,4	48	9,6	10	2	71	5,916666667	31	10.1074/jbc.M008057200	10.1074/jbc.M107819200	10.1074/jbc.M107819200	11535583	0	2	3	0	0	3	4	0	1	2	2	5	1	24	2	-19	2001	30	Kimura T., Tani S., Matsumoto Y.-I., Takeda T.	Zhu K., Baudhuin L.M., Hong G., Williams F.S., Cristina K.L., Kabarowski J.H.S., Wittell O.N., Xu Y.	Sphingosylphosphorylcholine and lysophosphatidylcholine are ligands for the G protein-coupled receptor GPR4.	Serum Amyloid P Component Is the Shiga Toxin 2-neutralizing Factor in Human Blood
NA	NA	NA	NA	0	1	1	0	2	2	2	0	0	0	0	0	0	6	1,2	3	0,6	18	1,125	-18	10.1016/S1051-0443(07)61600-5	10.1016/S1051-0443(07)61599-1	NA	11535776	NA	NA	NA	NA	0	0	0	2	0	1	2	0	0	8	0,5	-8	2001	8	Hashimoto M., Heianna J., Tate E., Kurosawa R., Nishii T., Mayama I.	Fontaine A.B., Borsa J.J., Hoffer E.K., Bloch R.D., So C.	Stent placement in the treatment of pulmonary artery stenosis secondary to fibrosing mediastinitis.	The feasibility of retrograde catheterization of the right gastric artery via the left gastric artery
4	3	2	3	6	2	4	2	3	6	2	18	3,6	18	3,6	19	2,714285714	17	3,4	27	5,4	35	3,5	-16	10.1002/ptr.874	10.1002/ptr.994	10.1002/ptr.994	11536383	1	3	8	3	3	5	6	5	6	5	2	18	2,571428571	38	3,8	-20	2001	58	Chaminda T., Munasinghe J., Seneviratne C.K., Ira Thabrew M., Abeysekera A.M.	Dhuley J.N.	Nootropic-like effect of ashwagandha (Withania somnifera L.) in mice.	Antiradical and antilipoperoxidative effects of some plant extracts used by Sri Lankan traditional medical practitioners for cardioprotection
NA	NA	NA	NA	NA	3	2	0	1	3	2	0	NA	0	NA	0	NA	9	1,8	7	1,4	31	1,823529412	-31	10.1016/S0198-8859(01)00288-9	10.1016/S0198-8859(01)00287-7	NA	11543891	NA	NA	NA	NA	NA	0	2	1	3	1	2	0	NA	11	0,647058824	-11	2001	11	Lucotte G., Gérard N., Mercier G.	Arnaiz-Villena A., Elaiwa N., Silvera C., Rostom A., Moscoso J., Gómez-Casado E., Allende L., Varela P., Martínez-Laso J.	The origin of Palestinians and their genetic relatedness with other Mediterranean populations.	North African genes in Iberia studied by Y-chromosome DNA haplotype V
0	0	1	0	0	4	0	0	1	1	2	1	0,2	1	0,2	5	0,5	6	1,2	2	0,4	8	1,142857143	-3		10.1007/BF03016687	10.1007/BF03016687	11546713	1	0	0	0	0	0	0	1	1	0	3	3	0,3	3	0,428571429	0	2001	6	Collins L.M., Padda J., Vaghadia H.	Piper S.N., Fent M.T., Röhm K.D., Maleck W.H., Suttner S.W., Boldt J.	Urapidil does not prevent postanesthetic shivering: a dose-ranging study.	Mini-audits facilitate quality assurance in outpatient units
10	93	92	82	82	41	13	12	6	6	1	359	71,8	90	18	360	72	78	15,6	191	38,2	117	9,75	243	10.1126/science.293.5536.1793	10.1126/science.293.5536.1786	10.1126/science.293.5536.1786	11546864	1	15	23	21	30	31	44	36	40	40	2	90	18	502	41,83333333	-412	2001	614	Palumbi S.R.	Chang G., Roth C.B.	Structure of MsbA from E. coli: a homolog of the multidrug resistance ATP binding cassette (ABC) transporters.	Humans as the world's greatest evolutionary force
5	4	2	1	1	0	0	0	NA	NA	1	13	2,6	20	4	45	3,214285714	0	0	4	1,333333333	0	0	45	10.1006/bbrc.2001.5537	10.1006/bbrc.2001.5541	10.1006/bbrc.2001.5541	11549246	5	3	2	5	5	3	1	0	NA	NA	1	65	4,642857143	4	1,333333333	61	2001	72	Razeghi P., Young M.E., Abbasi S., Taegtmeyer H.	Krist P., Herkommerová-Rajnochová E., Rauvolfová J., Semeňuk T., Vavrušková P., Pavlíček J., Bezouška K., Petruš L., Křen V.	Toward an optimal oligosaccharide ligand for rat natural killer cell activation receptor NKR-P1.	Hypoxia in vivo decreases peroxisome proliferator-activated receptor α-regulated gene expression in rat heart
4	2	1	0	0	1	0	0	0	0	1	7	1,4	31	6,2	49	4,083333333	1	0,2	20	4	1	0,2	48	10.1074/jbc.M107844200	10.1074/jbc.M107831200	10.1074/jbc.M107831200	11553641	7	5	10	3	6	6	3	5	6	0	1	93	7,75	20	4	73	2001	116	Yabe T., Wilson D., Schwartz J.P.	Yamamoto Y., Wada O., Suzawa M., Yogiashi Y., Yano T., Kato S., Yanagisawa J.	The tamoxifen-responsive estrogen receptor alpha mutant D351Y shows reduced tamoxifen-dependent interaction with corepressor complexes.	NFκB Activation Is Required for the Neuroprotective Effects of Pigment Epithelium-derived Factor (PEDF) on Cerebellar Granule Neurons
NA	NA	NA	NA	0	1	0	1	1	0	2	0	0	0	0	0	0	3	0,6	4	0,8	3	0,1875	-3	10.1620/tjem.194.107	10.1620/tjem.194.71	NA	11642338	NA	NA	NA	NA	0	3	1	0	0	0	2	0	0	18	1,125	-18	2001	18	Tanaka H., Waga S., Nakahata T., Suzuki K., Tatsuo I., Onodera N., Iwami S., Monma N., Etsuro I.	Seino Y., Ito R., Suzuki I., Enzan K., Inaba H.	A Utstein-style analysis of prognostic factors related to survival in out-of-hospital cardiac arrests in Akita-City, Japan.	Tubulointerstitial nephritis and uveitis syndrome in two siblings
0	0	0	1	1	1	1	0	0	2	2	2	0,4	1	0,2	2	0,285714286	4	0,8	1	0,2	6	0,6	-4			NA	11558215	0	0	1	0	0	0	0	1	0	0	2	2	0,285714286	4	0,4	-2	2001	6	Khaleeque F., Siddiqui R.I., Jafarey S.N.	Mansoor I.	Profile of female breast lesions in Saudi Arabia.	Ectopic pregnancies: A three year study
7	9	8	11	4	0	2	0	3	0	1	39	7,8	8	1,6	41	6,833333333	5	1	4	0,8	6	0,545454545	35	10.1016/S1368-8375(00)00126-3	10.1016/S1368-8375(00)00120-2	NA	11564576	0	1	4	1	2	0	1	0	0	3	1	8	1,333333333	5	0,454545455	3	2001	13	Kerdpon D., Sriplung H., Kietthubthew S.	Sudbø J., Ried T., Bryne M., Kildal W., Danielsen H., Reith A.	Abnormal DNA content predicts the occurrence of carcinomas in non-dysplastic oral white patches.	Expression of p53 in oral squamous cell carcinoma and its association with risk habits in southern Thailand
2	2	3	1	6	2	3	0	0	0	1	14	2,8	22	4,4	37	3,083333333	5	1	10	2	5	1	32	10.1161/01.HYP.38.3.367	10.1161/01.HYP.38.3.361	NA	11566906	6	4	7	4	1	3	1	2	4	0	1	64	5,333333333	10	2	54	2001	77	Dobrian A.D., Schriver S.D., Prewitt R.L.	Shibasaki Y., Matsubara H., Nozawa Y., Mori Y., Masaki H., Kosaki A., Tsutsumi Y., Uchiyama Y., Fujiyama S., Nose A., Iba O., Tateishi E., Hasegawa T., Horiuchi M., Nahmias C., Iwasaka T.	Angiotensin II type 2 receptor inhibits epidermal growth factor receptor transactivation by increasing association of SHP-1 tyrosine phosphatase.	Role of angiotensin II and free radicals in blood pressure regulation in a rat model of renal hypertension
NA	NA	NA	NA	0	0	1	1	2	0	2	0	0	0	0	0	0	4	0,8	11	2,2	7	0,4375	-7	10.1055/s-2001-17398	10.1055/s-2001-17402	10.1055/s-2001-17402	11571675	NA	NA	NA	NA	0	2	3	0	4	2	2	0	0	13	0,8125	-13	2001	14	Licht P., Neuwinger J., Fischer O., Siebzehnrübl E., Wildt L.	Koch C.A.	Rapid increase in bone mineral density in a child with osteoporosis and autoimmune hypoparathyroidism treated with PTH 1-34.	Peripheral levels of vascular endothelial growth factor (VEGF) are higher in gonadotropin stimulated as compared to natural ovarian cycles
0	1	1	1	1	0	0	0	0	0	1	4	0,8	8	1,6	8	0,666666667	0	0	4	0,8	0	0	8	10.1093/bja/86.6.879	10.1093/bja/86.6.876	NA	11573601	0	1	1	2	4	2	1	0	1	0	1	13	1,083333333	4	0,8	9	2001	19	Mantovani C., Bryant A.E., Nicholson G.	Fujii Y., Toyooka H.	Midazolam versus propofol for reducing contractility of fatigued canine diaphragm.	Efficacy of varying concentrations of hyaluronidase in peribulbar anaesthesia
NA	NA	NA	1	18	2	0	0	0	0	1	19	9,5	26	13	19	9,5	2	0,4	399	79,8	3	0,2	16	10.1126/science.1064204	10.1126/science.1063736	10.1126/science.1063736	11577230	NA	NA	NA	1	25	58	66	84	89	102	2	26	13	1904	126,9333333	-1878	2001	1978	Haxby J.V., Gobbini M.I., Furey M.L., Ishai A., Schouten J.L., Pietrini P.	Schön J.H., Dorget M., Beuran F.C., Xu X.Z., Arushanov E., Laguës M., Deville Cavellin C.	Field-induced superconductivity in a spin-ladder cuprate.	Distributed and overlapping representations of faces and objects in ventral temporal cortex
0	0	1	0	1	0	0	0	0	0	1	2	0,4	19	3,8	2	0,222222222	0	0	30	6	0	0	2	10.1271/bbb.65.752	10.1021/bi010589u	NA	11388449	3	9	2	4	1	8	5	4	8	5	2	27	3	37	4,625	-10	2001	67	Oh B.-C., Chang B.S., Park K.-H., Ha N.-C., Kim H.-K., Oh B.-H., Oh T.-K.	Kim C., Kim H., Han O.	The role of serine-246 in cytochrome P450eryF-catalyzed hydroxylation of 6-deoxyerythronolide B.	Calcium-dependent catalytic activity of a novel phytase from Bacillus amyloliquefaciens DS11
1	38	44	45	56	45	36	27	27	26	2	184	36,8	30	6	184	36,8	161	32,2	36	7,2	253	21,08333333	-69	10.1038/35099527	10.1038/35099508	10.1038/35099508	11607027	0	2	10	7	11	14	4	9	5	4	2	30	6	55	4,583333333	-25	2001	90	Pravdo S.H., Feigelson E.D., Garmire G., Maeda Y., Tsuboi Y., Bally J.	Makarova T.L., Sundqvist B., Höhne R., Esquinazi P., Kopelevich Y., Scharff P., Davydov V.A., Kashevarova L.S., Rakhmanina A.V.	Magnetic carbon.	Discovery of X-rays from the protostellar outflow object HH2
NA	NA	NA	2	74	9	6	7	6	6	1	76	38	8	4	76	38	34	6,8	71	14,2	61	4,066666667	15	10.1038/35099520	10.1038/35099513	10.1038/35099513	11607026	NA	NA	NA	1	7	12	16	16	16	11	2	8	4	245	16,33333333	-237	2001	267	Auer S., Frenkel D.	Schön J.H., Meng H., Bao Z.	Self-assembled monolayer organic field-effect transistors.	Suppression of crystal nucleation in polydisperse colloids due to increase of the surface free energy
NA	3	6	9	4	9	2	2	3	2	2	22	5,5	0	0	22	5,5	18	3,6	0	0	32	1,882352941	-10	10.1038/387358a0	10.1038/37264	10.1038/37264	9163418	NA	0	0	0	0	0	0	0	0	0	3	0	0	0	0	0	1997	NA	Finetti M.	Gagneux P., Woodruff D.S., Boesch C.	Furtive mating in female chimpanzees.	Second careers of the Nazis' doctors.
7	4	9	6	8	3	4	2	3	0	1	34	6,8	13	2,6	120	10	12	2,4	6	1,2	12	2,4	108	10.1002/1529-0131(200110)44:10<2371::AID-ART401>3.0.CO;2-W	10.1002/1529-0131(200110)44:10<2367::AID-ART400>3.0.CO;2-I	NA	11665979	2	1	4	2	4	3	1	1	0	1	1	25	2,083333333	6	1,2	19	2001	34	Wang J., Satoh M., Kabir F., Shaw M., Domingo M.A., Mansoor R., Behney K.M., Dong X., Lahita R.G., Richards H.B., Reeves W.H.	Steinfeld S.D., Demols P., Salmon I., Kiss R., Appelboom T.	Infliximab in patients with primary Sjögren's syndrome: a pilot study.	Increased prevalence of autoantibodies to Ku antigen in African American versus white patients with systemic lupus erythematosus
7	4	7	6	4	1	2	0	NA	NA	1	28	5,6	42	8,4	90	6,428571429	3	1	11	3,666666667	3	1	87	10.1074/jbc.M106880200	10.1074/jbc.M106808200	10.1074/jbc.M106808200	11673460	10	10	6	9	7	3	7	1	NA	NA	1	109	7,785714286	11	3,666666667	98	2001	121	Chen X., Zhang Y., Douglas L., Zhou P.	Qin W., Luo H., Nomura T., Hayashi N., Yamashita T., Murakami S.	Oligomeric interaction of hepatitis C virus NS5B is critical for catalytic activity of RNA-dependent RNA polymerase.	UV-damaged DNA-binding Proteins Are Targets of CUL-4A-mediated Ubiquitination and Degradation
120	80	108	112	103	71	64	43	40	30	1	523	104,6	263	52,6	662	82,75	248	49,6	157	31,4	315	35	347	10.1182/blood.V98.9.2615	10.1182/blood.V98.9.2603	NA	11675329	73	51	44	50	45	35	38	31	26	27	1	342	42,75	214	23,77777778	128	2001	597	Herr I., Debatin K.-M.	Reyes M., Lund T., Lenvik T., Aguiar D., Koodie L., Verfaillie C.M.	Purification and ex vivo expansion of postnatal human marrow mesodermal progenitor cells.	Cellular stress response and apoptosis in cancer therapy
0	0	0	0	0	0	0	NA	NA	NA	1	0	0	0	0	4	0,266666667	0	0	0	0	0	0	4			NA	11682002	0	0	0	0	0	0	0	NA	NA	NA	3	0	0	0	0	0	2001	NA	Ito Y., Morita E., Moriyama M., Kuono H., Tanaka K., Kato N., Watanabe K.	Nakasone I., Yamane N., Miyazaki T., Onaga S., Higa M.	[Aeromonas species infection with severe clinical manifestation in okinawa, Japan -association with gas gangrene-].	Evaluation of MRSA identification with latex agglutination kit for the detection of penicillin-binding protein 2
0	1	0	0	0	1	0	0	NA	NA	1	1	0,2	7	1,4	4	0,285714286	1	0,333333333	0	0	1	0,333333333	3	10.3109/10428190109099329	10.3109/10428190109099328	NA	11697497	5	1	0	1	0	0	0	0	NA	NA	1	32	2,285714286	0	0	32	2001	32	Hiçsönmez G., Çetin M., Yenicesu I., Olcay L., Koç A., Aktaş D., Tunçbilek E., Tuncer M.	Firat H., Favier R., Adam M., Leverger G., Landman-Parker J., Cayre Y., Douay L.	Determination of myeloid antigen expression on childhood acute lymphoblastic leukaemia cells: discrepancies using different monoclonal antibody clones.	Evaluation of children with myelodysplastic syndrome: Importance of extramedullary disease as a presenting symptom
NA	NA	NA	NA	0	9	6	1	5	5	2	0	0	1	1	0	0	26	5,2	146	29,2	41	2,5625	-41	10.1126/science.1066171	10.1126/science.1065961	10.1126/science.1065961	11701891	NA	NA	NA	NA	1	32	32	32	30	20	2	1	1	265	16,5625	-264	2001	300	Xu W., Chen H., Du K., Asahara H., Tini M., Emerson B.M., Montminy M., Evans R.H.	Schön J.H., Meng H., Bao Z.	Field-effect modulation of the conductance of single molecules.	A transcriptional switch mediated by cofactor methylation
NA	NA	NA	NA	0	0	0	0	0	0	3	0	0	0	0	0	0	0	0	24	4,8	0	0	0		10.1006/nimg.2001.0930	10.1006/nimg.2001.0930	11430323	NA	NA	NA	NA	0	8	7	1	2	6	2	0	0	51	3,1875	-51	2001	53	Houd́ O., Zago L., Crivello F., Moutier S., Pineau A., Mazoyer B., Tzourio-Mazoyer N.	[No author name available]	Abstracts of the 7th annual meeting of the Organization for Human Brain Mapping. Brighton, United Kingdom, June 10-14, 2001.	Access to deductive logic depends on a right ventromedial prefrontal area devoted to emotion and feeling: Evidence from a training paradigm
NA	NA	NA	NA	0	0	0	0	0	0	2	0	0	0	0	0	0	0	0	0	0	1	0,0625	-1			NA	11708015	NA	NA	NA	NA	0	0	0	0	0	0	3	0	0	0	0	0	2001	NA	Doi K., Kudo S., Koga Y., Sakamoto T., Ohchi T., Ochiai T., Sakae T., Muranaka T., Shirono K.	Izaki K., Matsumoto S., Konishi J., Higashino T., Tsurusaki M., Fukuda T., Akasaka Y., Mori T., Sugimoto K., Fujii M., Sugimura K., Yoshikawa T., Hirota S., Hayashi Y.	[Temporary placement of inferior vena cava filter prior to transcatheter arterial embolization (TAE) for hepatocellular carcinoma with IVC tumor thrombus--prevention of pulmonary tumor emboli after TAE].	Good response in case of hepatocellular carcinoma with portal tumor thrombs--a case report of interdisciplinary local therapy
1	1	0	1	0	0	0	1	0	0	1	3	0,6	4	0,8	14	1,166666667	1	0,2	0	0	1	0,2	13			NA	11710530	0	1	2	0	1	0	0	0	0	0	1	7	0,583333333	0	0	7	2001	7	Park D., Yun Y.	Lee G.-J., Shin R., Park C.-J., Yoo T.H., Paek K.-H.	Induction of a pepper cDNA encoding SAR8.2 protein during the resistance response to tobacco mosaic virus.	Tyrosine phosphorylation-dependent yeast two-hybrid system for the identification of the SH2 domain-binding proteins
NA	NA	NA	NA	0	1	2	2	0	0	2	0	0	0	0	0	0	5	1	59	11,8	15	0,9375	-15	10.1101/gad.937201	10.1101/gad.937301	10.1101/gad.937301	11711437	NA	NA	NA	NA	0	5	18	12	8	16	2	0	0	123	7,6875	-123	2001	125	Dodd I.B., Perkins A.J., Tsemitsidis D., Egan J.B.	Rooney J.W., Calame K.L.	TIF1beta functions as a coactivator for C/EBPbeta and is required for induced differentiation in the myelomonocytic cell line U937.	Octamerization of λ CI repressor is needed for effective repression of PRM and efficient switching from lysogeny
NA	NA	NA	NA	0	2	0	1	0	0	2	0	0	0	0	0	0	3	0,6	14	2,8	4	0,25	-4			NA	11714847	NA	NA	NA	NA	0	0	2	2	6	4	2	0	0	49	3,0625	-49	2001	51	Mori M., Itabe H., Higashi Y., Fujimoto Y., Shiomi M., Yoshizumi M., Ouchi Y., Takano T.	Stumvoll M., Wahl H.G., Jacob S., Rettig A., Machicao F., Häring H.	Two novel prevalent polymorphisms in the hormone-sensitive lipase gene have no effect on insulin sensitivity of lipolysis and glucose disposal.	Foam cell formation containing lipid droplets enriched with free cholesterol by hyperlipidemic serum
NA	NA	NA	NA	0	0	1	1	0	1	2	0	0	0	0	0	0	3	0,6	8	1,6	6	0,375	-6	10.1016/S0300-9572(01)00403-8	10.1016/S0300-9572(01)00399-9	NA	11718967	NA	NA	NA	NA	0	1	4	2	1	0	2	0	0	13	0,8125	-13	2001	14	Lim H.C., Tham K.Y.	Paventi S., Liturri S., Colio B., Santevecchi A., Ranieri R.	Airway management with the Combitube during anaesthesia and in an emergency.	Out of hospital cardiac arrests - The experience of one hospital in Singapore
0	0	0	0	1	0	0	0	0	0	1	1	0,2	3	0,6	2	0,153846154	0	0	2	0,4	0	0	2	10.1093/bja/83.2.275		NA	10618943	1	0	1	0	1	1	0	0	1	0	1	3	0,230769231	2	0,4	1	2000	6	McKenzie A.G.	Saitoh Y., Narumi Y., Fujii Y., Ueki M.	Tactile evaluation of fade of the train-of-four and double-burst stimulation using the anaesthetist's non-dominant hand.	The inventions of John Blease
3	2	1	0	2	2	0	3	1	0	1	8	1,6	7	1,4	12	1,5	6	1,2	25	5	11	1,222222222	1	10.1046/j.1439-0272.2000.00324.x	10.1046/j.1439-0272.2001.00469.x	NA	10755190	0	0	1	3	3	5	2	5	8	5	2	8	1	35	3,888888889	-27	2001	46	Jankowska E.A., Rogucka E., Mȩdraś M.	Tahmaz L., Gökalp A., Kibar Y., Koçak I., Yalçin O., Özercan Ý.	Effect of hypothyroidism on the testes in mature rats and treatment with levothyroxine and zinc.	Are general obesity and visceral adiposity in men linked to reduced bone mineral content resulting from normal ageing? A population-based study
1	0	0	0	0	0	0	1	0	0	1	1	0,2	0	0	3	0,25	1	0,2	1	0,2	1	0,2	2	10.1007/BF03019875	10.1007/BF03020385	NA	11132748	0	0	0	0	0	0	0	0	1	0	1	4	0,333333333	1	0,2	3	2001	5	Skrobik Y., Gregoretti C.	Fujii Y., Toyooka H.	Different effects of olprinone on contractility in nonfatigued and fatigued diaphragm in dogs.	Translaryngeal open ventilation to treat acute respiratory failure in acute exacerbation of chronic obstructive pulmonary disease. A preliminary report
1	6	4	1	0	0	0	2	0	2	1	12	2,4	0	0	29	2,9	4	0,8	0	0	4	0,571428571	25	10.1053/jcan.2000.18447	10.1053/jcan.2001.0150795	NA	11139111	0	0	0	0	0	0	0	0	0	0	3	0	0	0	0	0	2001	NA	Riedel B.J.C.J., Haldar M., Mathia N.	Heck M., Kumle B., Boldt J., Lang J., Lehmann A., Saggau W.	Electroencephalogram bispectral index predicts hemodynamic and arousal reactions during induction of anesthesia in patients undergoing cardiac surgery.	Aortic stenosis - Not always valvular in origin
2	6	3	4	2	1	NA	NA	NA	NA	1	17	3,4	9	1,8	47	2,9375	1	1	0	0	1	1	46	10.1021/ja016403w	10.1021/ja017204f	NA	11572705	3	2	1	0	3	0	NA	NA	NA	NA	1	66	4,125	0	0	66	2001	70	Costas M., Rohde J.-U., Stubna A., Ho R.Y.N., Quaroni L., Münck E., Que L. Jr.	Ma D., Yang J.	Total synthesis of kaitocephalin, the first naturally occurring AMPA/KA receptor antagonist.	A synthetic model for the putative FeIV2O2 diamond core of methane monooxygenase intermediate Q
0	0	0	1	0	0	0	0	0	NA	1	1	0,2	8	1,6	3	0,230769231	0	0	3	0,75	0	0	3			NA	11134581	1	1	0	4	2	3	0	0	0	NA	1	41	3,153846154	3	0,75	38	2001	46	Chen C.-K., Zhang K., Church-Kopish J., Huang W., Zhang H., Chen Y.-J., Federick J.M., Baehr W.	El-Remessy A.E.B., Rabie A.M., El-Shishtawy M.M., Eissa L.A., Liou G.I.	Regulation of interphotoreceptor retinoid-binding protein (IRBP) gene expression by cAMP in differentiated retinoblastoma cells.	Characterization of human GRK7 as a potential cone opsin kinase
0	0	0	0	0	0	0	0	0	0	3	0	0	37	7,4	0	0	0	0	48	9,6	0	0	0		10.1093/sleep/24.8.957	NA	11357854	9	9	5	7	7	7	15	8	7	11	2	42	5,25	78	8,666666667	-36	2001	123	Pollak C.P., Tryon W.W., Nagaraja H., Dzwonczyk R.	[No author name available]	Associated Professional Sleep Societies 15th Annual Meeting. June 5-10, 2001. Chicago, Illinois, USA. Abstracts.	How accurately does wrist actigraphy identify the states of sleep and wakefulness?
2	2	3	0	1	3	0	0	2	2	1	8	1,6	29	5,8	17	1,888888889	7	1,4	26	5,2	8	1,142857143	9		10.1213/00000539-200201000-00019	NA	11772810	5	7	5	4	8	6	4	7	4	5	1	43	4,777777778	30	4,285714286	13	2002	81	Labaille T., Mazoit J.X., Paqueron X., Franco D., Benhamou D.	Piper S.N., Röhm K.D., Maleck W.H., Fent M.T., Suttner S.W., Boldt J.	Dolasetron for preventing postanesthetic shivering.	The clinical efficacy and pharmacokinetics of intraperitoneal ropivacaine for laparoscopic cholecystectomy
7	2	7	6	5	5	2	6	0	1	1	27	5,4	29	5,8	74	6,727272727	14	2,8	9	1,8	14	2,8	60	10.1210/me.16.1.58	10.1210/me.16.1.45	10.1210/mend.16.1.0762	11773439	9	6	5	3	6	3	4	1	1	0	1	71	6,454545455	9	1,8	62	2002	83	Schroeder M.D., Symowicz J., Schuler L.A.	Aoki N., Matsuda T.	A nuclear protein tyrosine phosphatase TC-PTP is a potential negative regulator of the PRL-mediated signaling pathway: dephosphorylation and deactivation of signal transducer and activator of transcription 5a and 5b by TC-PTP in nucleus.	PRL modulates cell cycle regulators in mammary tumor epithelial cells
9	6	12	11	2	7	2	1	1	NA	1	40	8	10	2	110	7,857142857	11	2,75	6	1,5	11	2,75	99	10.1074/jbc.M004687200	10.1074/jbc.M006214200	NA	11016925	6	2	1	1	0	2	2	1	1	NA	1	43	3,071428571	6	1,5	37	2000	51	Collinet B., Yuzawa H., Chen T., Herrera C., Missiakas D.	Hirpara J.L., Clément M.-V., Pervaiz S.	Intracellular acidification triggered by mitochondrial-derived hydrogen peroxide is an effector mechanism for drug-induced apoptosis in tumor cells.	RseB binding to the periplasmic domain of RseA modulates the RseA:σ(E) interaction in the cytoplasm and the availability of σ(E)·RNA polymerase
1	1	2	1	0	2	0	0	1	0	1	5	1	11	2,2	11	1	3	0,6	14	2,8	3	0,6	8	10.1016/S0029-7844(01)01650-7	10.1016/S0029-7844(01)01622-2	NA	11777511	1	6	0	3	1	3	3	5	1	2	1	27	2,454545455	14	2,8	13	2002	41	DeCherney A.H., Bachmann G., Isaacson K., Gall S.	Fujii Y., Uemura A.	Dexamethasone for the prevention of nausea and vomiting after dilatation and curettage: a randomized controlled trial.	Postoperative fatigue negatively impacts the daily lives of patients recovering from hysterectomy
1	1	0	1	1	1	0	0	1	0	1	4	0,8	3	0,6	11	1	2	0,4	0	0	2	0,4	9	10.1016/S0029-7844(01)01641-6	10.1016/S0029-7844(01)01653-2	NA	11777514	2	0	1	0	0	0	0	0	0	0	1	11	1	0	0	11	2002	11	Wolters M., Methfessel H.D., Goepel C., Koelbl H.	Fujii Y., Numazaki M.	Dose-range effects of propofol for reducing emetic symptoms during cesarean delivery.	Computer-assisted virtual urethral pressure profile in the assessment of female genuine stress incontinence
16	11	13	6	8	0	1	2	1	0	1	54	10,8	97	19,4	145	18,125	4	0,8	46	9,2	5	0,555555556	140		10.1016/S0092-8674(01)00618-3	NA	11136976	21	18	24	18	16	7	11	5	12	11	1	127	15,875	78	8,666666667	49	2001	214	Hoang C., Ferré-D'Amaré A.R.	Chu W.-M., Gong X., Li Z.-W., Takabayashi K., Ouyang H.-H., Chen Y., Lois A., Chen D.J., Li G.C., Karin M., Raz E.	DNA-PKcs is required for activation of innate immunity by immunostimulatory DNA.	Cocrystal structure of a tRNA Ψ55 pseudouridine synthase: Nucleotide flipping by an RNA-modifying enzyme
11	5	8	10	13	2	1	0	NA	NA	1	47	9,4	217	43,4	132	10,15384615	3	1	78	26	3	1	129	10.1172/JCI200214036	10.1172/JCI200214121	10.1172/JCI14121	11781352	40	50	47	37	43	39	29	10	NA	NA	1	593	45,61538462	78	26	515	2002	699	Groom J., Kalled S.L., Cutler A.H., Olson C., Woodcock S.A., Schneider P., Tschopp J., Cachero T.G., Batten M., Wheway J., Mauri D., Cavill D., Gordon T.P., Mackay C.R., Mackay F.	Ezzat S., Zheng L., Zhu X.-F., Wu G.E., Asa S.L.	Targeted expression of a human pituitary tumor-derived isoform of FGF receptor-4 recapitulates pituitary tumorigenesis.	Association of BAFF/BLyS overexpression and altered B cell differentiation with Sjögren's syndrome
NA	NA	NA	6	13	5	4	0	1	0	1	19	9,5	18	9	19	9,5	10	2	155	31	15	1	4	10.1038/35046611	10.1038/ncb1201-e277	10.1038/ncb1201-e277	11146662	NA	NA	NA	0	18	38	34	29	31	23	2	18	9	244	16,26666667	-226	2001	309	Wahl G.M., Carr A.M.	Ramalingam T.S., West A.P., Lebrón J.A., Nangiana J.S., Hogan T.H., Enns C.A., Bjorkman P.J.	Binding to the transferrin receptor is required for endocytosis of HFE and regulation of iron homeostasis.	The evolution of diverse biological responses to DNA damage: Insights from yeast and p53
4	4	6	5	5	2	1	0	0	0	1	24	4,8	3	0,6	38	4,222222222	3	0,6	0	0	4	0,571428571	34		10.1213/00000539-200202000-00027	NA	11812703	1	1	0	0	1	0	0	0	0	0	1	4	0,444444444	0	0	4	2002	5	Lee A., Gin T.	Boldt J., Haisch G., Suttner S., Kumle B., Schellhase F.	Are lactated Ringer's solution and normal saline solution equal with regard to coagulation?	Applying the results of quantitative systematic reviews to clinical practice
0	0	0	1	2	0	0	0	1	0	1	3	0,6	10	2	4	0,571428571	1	0,2	10	2	2	0,222222222	2	10.1016/S0198-8859(01)00364-0	10.1016/S0198-8859(01)00369-X	NA	11821158	1	1	2	3	3	6	1	0	3	0	3	13	1,857142857	13	1,444444444	0	2002	26	Kobayashi Y., Yukiue H., Sasaki H., Fukai I., Yokoyama T., Kiriyama M., Yamakawa Y., Maeda M., Fujii Y.	Lobashevsky A.L., Jiang X.L., Thomas J.M.	Allele-specific in situ analysis of microchimerism by fluorescence resonance energy transfer (FRET) in nonhuman primate tissues.	Developmentally regulated expression of survivin in the human thymus
5	4	5	5	0	0	1	3	0	0	1	19	3,8	37	7,4	34	4,857142857	4	0,8	23	4,6	5	0,555555556	29			10.1038/sj.bjp.0704495	11834606	6	8	7	12	4	9	2	6	4	2	1	42	6	34	3,777777778	8	2002	83	Weinstein D., Yu F., Mihm M., Reiser P.	Morelli A., Sanpaolo L., Palazzetti B., Mencarelli A., Antonelli E., Wallace J., Muscara M., Alvarez-Miller L., Del Soldato P.	A NO-releasing derivative of acetaminophen spares the liver by acting at several checkpoints in the Fas pathway.	Intracellular distribution of peroxynitrite during doxorubicin cardiomyopathy: Evidence for selective impairment of myofibrillar creatine kinase
NA	NA	NA	NA	NA	1	0	2	1	0	2	0	NA	0	NA	0	NA	4	0,8	8	1,6	7	0,4375	-7			NA	11836639	NA	NA	NA	NA	NA	1	4	2	1	0	2	0	NA	10	0,625	-10	2002	11	Ben-Hur H., Kossoy G., Schneider D.F., Zandbank J., Zusman I.	Cziráki A., Horváth I.G., Papp L.	Endothelial function studies in pulmonary vascular disease: determination of angiotensin converting enzyme activity in humans (review).	Response of the immune system of mammary tumor-bearing rats to cyclophosphamide and soluble low-molecular mass tumor-associated antigens: the spleen and lymph nodes.
2	1	2	0	0	0	0	0	0	0	1	5	1	13	2,6	5	0,833333333	0	0	2	0,4	0	0	5		10.1073/pnas.76.12.6496	NA	160560	3	0	2	6	2	1	0	1	0	0	1	13	2,166666667	9	0,272727273	4	1979	24	Horwitz A.L.	Hayes J.B., Korba B.E.	DNA from recombinogenic lambda bacteriophages generated by arl mutant of Escherichia coli is cleaved by single-strand-specific endonuclease S1.	Genetic complementation studies of multiple sulfatase deficiency
NA	NA	NA	NA	NA	2	0	2	1	0	2	0	NA	0	NA	0	NA	5	1	51	10,2	12	0,75	-12	10.1093/emboj/21.4.590	10.1093/emboj/21.4.580	NA	11847107	NA	NA	NA	NA	NA	9	12	13	7	10	2	0	NA	155	9,6875	-155	2002	159	Meier C.	Ramalingam T.S., Detmer S.A., Martin W.L., Bjorkman P.J.	IgG transcytosis and recycling by FcRn expressed in MDCK cells reveals ligand-induced redistribution.	Activation of system L heterodimeric amino acid exchangers by intracellular substrates
NA	NA	NA	NA	0	0	1	0	0	1	2	0	0	0	0	0	0	2	0,4	106	21,2	3	0,1875	-3	10.1111/1467-9280.00298	10.1111/1529-1006.00004	NA	11202499	NA	NA	NA	NA	0	8	31	23	29	15	2	0	0	437	27,3125	-437	2001	440	Rayner K., Foorman B.R., Perfetti C.A., Pesetsky D., Seidenberg M.S.	Ruggiero K.M., Mitchell J.P., Krieger N., Marx D.M., Lorenzo M.L.	Now you see it, now you don't: explicit versus implicit measures of the personal/group discrimination discrepancy.	How Psychological Science Informs the Teaching of Reading
NA	NA	NA	NA	NA	0	0	0	0	0	3	0	NA	0	NA	0	NA	0	0	14	2,8	0	0	0			NA	11286195	NA	NA	NA	NA	NA	1	1	2	5	5	2	0	NA	44	2,588235294	-44	2001	44	Gouillat C., Gigot J.-F.	[No author name available]	British Society of Gastroenterology annual meeting. 18-21 March 2001. Glasgow, United Kingdom. Abstracts.	Pancreatic surgical complications - The case for prophylaxis
2	0	0	1	1	0	0	0	1	0	1	4	0,8	2	0,4	8	0,727272727	1	0,2	3	0,6	1	0,2	7	10.1046/j.1460-9592.2002.00823.x	10.1046/j.1460-9592.2002.00829.x	NA	11903942	1	1	0	0	0	1	0	1	1	0	1	5	0,454545455	3	0,6	2	2002	9	Odegard K.C., Modest S.A., Laussen P.C.	Fujii Y., Tanaka H.	Preoperative oral granisetron for the prevention of vomiting following paediatric surgery.	A survey of parental satisfaction during parent present induction of anaesthesia for children undergoing cardiovascular surgery
10	12	11	7	9	5	1	NA	NA	NA	1	49	9,8	20	4	201	14,35714286	6	3	2	1	6	3	195	10.1073/pnas.062010399	10.1073/pnas.062047499	10.1073/pnas.062047499	11904440	3	3	5	3	6	1	1	NA	NA	NA	1	108	7,714285714	2	1	106	2002	111	Wells J., Graveel C.R., Bartley S.M., Madore S.J., Farnham P.J.	Dong C., Zhu S., Wang T., Yoon W., Li Z., Alvarez R.J., Ten Dijke P., White B., Wigley F.M., Goldschmidt-Clermont P.J.	Deficient Smad7 expression: a putative molecular defect in scleroderma.	The identification of E2F1-specific target genes
0	1	1	0	2	0	NA	NA	NA	NA	1	4	0,8	20	4	67	4,466666667	0	0	3	3	0	0	67	10.1105/tpc.010357	10.1105/tpc.010420	11910013	11910014	5	6	4	2	3	3	NA	NA	NA	NA	1	86	5,733333333	3	3	83	2002	96	Moseley J.L., Page M.D., Alder N.P., Eriksson M., Quinn J., Soto F., Theg S.M., Hippler M., Merchant S.	Rivas S., Romeis T., Jones J.D.G.	The Cf-9 disease resistance protein is present in an approximately 420-kilodalton heteromultimeric membrane-associated complex at one molecule per complex.	Reciprocal expression of two candidate di-iron enzymes affecting photosystem I and light-harvesting complex accumulation
NA	15	15	15	12	0	0	1	0	1	1	57	14,25	119	29,75	57	14,25	2	0,4	280	56	11	0,916666667	46	10.1038/nbt0402-376	10.1038/nbt0402-370	10.1038/nbt0402-370	11923844	NA	6	21	36	56	53	65	75	46	41	2	119	29,75	474	39,5	-355	2002	678	Schoeberl B., Eichler-Jonsson C., Gilles E.D., Muüller G.	Kawasaki H., Onuki R., Suyama E., Taira K.	Identification of genes that function in the TNF-alpha-mediated apoptotic pathway using randomized hybrid ribozyme libraries.	Computational modeling of the dynamics of the MAP kinase cascade activated by surface and internalized EGF receptors
8	7	9	5	2	2	1	0	0	NA	1	31	6,2	73	14,6	139	11,58333333	3	0,75	56	14	3	0,75	136	10.1016/S1097-2765(02)00478-1	10.1016/S1097-2765(02)00472-0	NA	11931763	14	15	15	11	18	24	13	14	5	NA	1	203	16,91666667	56	14	147	2002	272	Kireeva M.L., Walter W., Tchernajenko V., Bondarenko V., Kashlev M., Studitsky V.M.	Yanagisawa J., Kitagawa H., Yanagida M., Wada O., Ogawa S., Nakagomi M., Oishi H., Yamamoto Y., Nagasawa H., McMahon S.B., Cole M.D., Tora L., Takahashi N., Kato S.	Nuclear receptor function requires a TFTC-type histone acetyl transferase complex.	Nucleosome remodeling induced by RNA polymerase II: Loss of the H2A/H2B dimer during transcription
3	4	1	1	2	2	0	NA	NA	NA	1	11	2,2	16	3,2	41	2,928571429	2	1	2	1	2	1	39	10.1074/jbc.M201733200	10.1074/jbc.M201475200	10.1074/jbc.M201475200	11948187	0	6	3	4	3	1	1	NA	NA	NA	1	50	3,571428571	2	1	48	2002	54	Herbst R., Ott C., Jacobs T., Marti T., Marciano-Cabral F., Leippe M.	Kaneko S., Feldman R.I., Yu L., Wu Z., Gritsko T., Shelley S.A., Nicosia S.V., Nobori T., Cheng J.Q.	Positive feedback regulation between Akt2 and MyoD during muscle differentiation. Cloning of Akt2 promoter.	Pore-forming polypeptides of the pathogenic protozoon Naegleria fowleri
12	14	24	18	24	9	15	8	5	3	1	92	18,4	5	1	108	15,42857143	40	8	17	3,4	63	7	45	10.1104/pp.011019	10.1104/pp.010814	10.1104/pp.010814	11950966	1	1	2	0	1	7	1	1	6	2	2	11	1,571428571	33	3,666666667	-22	2002	48	Townley H.E., Knight M.R.	Pal Bais H., Walker T.S., Stermitz F.R., Hufbauer R.A., Vivanco J.M.	Enantiomeric-dependent phytotoxic and antimicrobial activity of (+/-)-catechin. A rhizosecreted racemic mixture from spotted knapweed.	Calmodulin as a potential negative regulator of arabidopsis COR gene expression
NA	10	14	14	9	0	0	2	0	0	1	47	11,75	5	1,25	47	11,75	2	0,4	6	1,2	3	0,25	44	10.1093/embo-reports/kvf098	10.1093/embo-reports/kvf097	10.1093/embo-reports/kvf097	11964387	NA	0	0	3	2	1	0	0	3	2	2	5	1,25	7	0,583333333	-2	2002	15	Koike H., Horie K., Fukuyama H., Kondoh G., Nagata S., Takeda J.	Kawasaki H., Taira K.	Identification of genes by hybrid ribozymes that couple cleavage activity with the unwinding activity of an endogenous RNA helicase.	Efficient biallelic mutagenesis with Cre/loxP-mediated inter-chromosomal recombination
6	7	5	6	9	1	2	0	1	2	1	33	6,6	35	7	45	5,625	6	1,2	14	2,8	7	0,875	38	10.1074/jbc.M200463200	10.1074/jbc.M200007200	10.1074/jbc.M200007200	11970950	8	10	3	6	8	6	3	1	3	1	1	46	5,75	19	2,375	27	2002	67	Chen-Park F.E., Huang D.-B., Noro B., Thanos D., Ghosh G.	Kavurma M.M., Bobryshev Y., Khachigian L.M.	Ets-1 positively regulates Fas ligand transcription via cooperative interactions with Sp1.	The κB DNA sequence from the HIV long terminal repeat functions as an allosteric regulator of HIV transcription
0	1	1	3	1	4	0	0	1	0	1	6	1,2	2	0,4	15	1,5	5	1	1	0,2	5	0,833333333	10			NA	11978302	0	0	0	1	1	0	1	0	0	0	1	4	0,4	1	0,166666667	3	2002	5	Peipert J.F.	Committee on Practice Bulletins-Gynecology	ACOG practice bulletin. Diagnosis and treatment of cervical carcinomas, number 35, May 2002.	The economic value of medical research: is it worth the investment?
NA	NA	NA	6	6	10	10	9	6	13	2	12	6	17	8,5	12	6	48	9,6	75	15	137	9,785714286	-125			NA	11978815	NA	NA	NA	3	14	17	18	12	6	22	2	17	8,5	170	12,14285714	-153	2002	212	Savage M.J., Lin Y.-G., Ciallella J.R., Flood D.G., Scott R.W.	Eto K., Ogasawara M., Umemura K., Nagai Y., Kimura H.	Hydrogen sulfide is produced in response to neuronal excitation.	Activation of c-Jun N-Terminal Kinase and p38 in an Alzheimer's Disease Model Is Associated with Amyloid Deposition
0	0	0	0	1	1	0	1	1	0	1	1	0,2	24	4,8	6	0,666666667	3	0,6	5	1	3	0,428571429	3	10.1097/00000542-200205000-00012	10.1097/00000542-200205000-00011	NA	11981149	4	9	3	3	5	1	3	0	1	0	1	39	4,333333333	5	0,714285714	34	2002	46	Levy J.H., Despotis G.J., Szlam F., Olson P., Meeker D., Weisinger A.	Suttner S.W., Lang K., Boldt J., Kumle B., Maleck W.H., Piper S.N.	The influence of hyperoxic ventilation during sodium nitroprusside-induced hypotension on skeletal muscle tissue oxygen tension.	Recombinant human transgenic antithrombin in cardiac surgery: A dose-finding study
NA	NA	NA	NA	0	3	2	1	3	4	2	0	0	0	0	0	0	13	2,6	1	0,2	29	1,933333333	-29		10.1007/BF02913203	NA	12048910	NA	NA	NA	NA	0	1	0	0	0	0	2	0	0	1	0,066666667	-1	2002	2	Kasahara K., Kamata S., Koyanagi T., Suzuki R., Nishina D., Kasegawa H.	Okumura M., Ohta M., Miyoshi S., Mori T., Yasumitsu T., Nakahara K., Iuchi K., Tada H., Maeda H., Matsuda H.	Oncological significance of WHO histological thymoma classification. A clinical study based on 286 patients.	Successful weaning from a left ventricular assist device after surgical repair of a left ventricular free wall rupture
0	2	2	1	4	5	2	3	0	3	2	9	1,8	12	2,4	9	1,8	13	2,6	3	0,6	24	2,181818182	-15	10.1016/S0043-1354(01)00355-4	10.1016/S0043-1354(01)00360-8	NA	11996351	0	3	2	2	5	0	0	2	1	0	1	12	2,4	10	0,909090909	2	2002	23	Park J.-H., Zhao X., Voice T.C.	Radziminski C., Ballantyne L., Hodson J., Creason R., Andrews R.C., Chauret C.	Disinfection of Bacillus subtilis spores with chlorine dioxide: a bench-scale and pilot-scale study.	Development of a kinetic basis for bioavailability of sorbed naphthalene in soil slurries
6	4	4	5	6	1	0	0	0	NA	1	25	5	6	1,2	83	6,916666667	1	0,25	3	0,75	1	0,25	82	10.1128/MCB.22.11.3698-3706.2002	10.1128/MCB.22.11.3685-3697.2002	NA	11997506	0	3	0	2	1	1	1	1	0	NA	1	13	1,083333333	3	0,75	10	2002	17	Sem K.P., Zahedi B., Tan I., Deak M., Lim L., Harden N.	Kitagawa H., Yanagisawa J., Fuse H., Ogawa S., Yogiashi Y., Okuno A., Nagasawa H., Nakajima T., Matsumoto T., Kato S.	Ligand-selective potentiation of rat mineralocorticoid receptor activation function 1 by a CBP-containing histone acetyltransferase complex.	ACK family tyrosine kinase activity is a component of Dcdc42 signaling during dorsal closure in Drosophila melanogaster
11	9	13	21	24	10	6	3	6	3	1	78	15,6	28	5,6	136	13,6	28	5,6	15	3	29	4,833333333	107			10.1152/ajpheart.00929.2001	12003802	2	6	3	8	9	4	3	2	4	2	1	46	4,6	17	2,833333333	29	2002	66	Abete P., Testa G., Ferrara N., De Santis D., Capaccio P., Viati L., Calabrese C., Cacciatore F., Longobardi G., Condorelli M., Napoli C., Rengo F.	Hattori R., Otani H., Maulik N., Das D.K.	Pharmacological preconditioning with resveratrol: role of nitric oxide.	Cardioprotective effect of ischemic preconditioning is preserved in food-restricted senescent rats
NA	NA	NA	1	16	15	17	8	13	8	2	17	8,5	6	3	17	8,5	61	12,2	46	9,2	101	7,214285714	-84			NA	12006295	NA	NA	NA	1	5	5	8	11	10	12	2	6	3	90	6,428571429	-84	2002	101	Saraf-Lavi E., Bowen B.C., Quencer R.M., Sklar E.M.L., Holz A., Falcone S., Latchaw R.E., Duncan R., Wakhloo A.	Scroop R., Eskridge J., Britz G.W.	Paradoxical cerebral arterial embolization of cement during intraoperative vertebroplasty: case report.	Detection of spinal dural arteriovenous fistulae with MR imaging and contrast-enhanced MR angiography: Sensitivity, specificity, and prediction of vertebral level
5	5	1	3	1	2	2	2	2	2	1	15	3	12	2,4	28	3,5	10	2	4	0,8	13	1,625	15			NA	12018841	4	3	5	0	0	2	0	1	1	0	1	23	2,875	4	0,5	19	2002	29	Koo M.-S., Kwon Y.-G., Park J.-H., Choi W.-J., Billiar T.R., Kim Y.-M.	Park J., Ryu J., Jin L.H., Bahn J.H., Kim J.A., Yoon C.S., Kim D.W., Han K.H., Eum W.S., Kwon H.Y., Kang T.-C., Won M.H., Kang J.H., Cho S.-W., Choi S.Y.	9-polylysine protein transduction domain: enhanced penetration efficiency of superoxide dismutase into mammalian cells and skin.	Signaling and function of caspase and c-Jun N-terminal kinase in cisplatin-induced apoptosis
4	4	0	3	1	1	0	0	1	0	1	12	2,4	7	1,4	19	2,375	2	0,4	4	0,8	2	0,25	17			NA	12018858	3	0	0	3	1	1	1	0	1	1	1	12	1,5	5	0,625	7	2002	18	Park M.J., Jang Y.K., Choi E.S., Kim H.S., Park S.D.	Eum W.S., Choung I.S., Kim A.Y., Lee Y.J., Kang J.H., Park J., Lee K.S., Kwon H.Y., Choi S.Y.	Transduction efficacy of Tat-Cu,Zn-superoxide dismutase is enhanced by copper ion recovery of the fusion protein.	Fission yeast Rap1 homolog is a telomere-specific silencing factor and interacts with Taz1p
5	6	2	1	0	1	0	2	1	0	1	14	2,8	12	2,4	23	3,285714286	4	0,8	5	1	5	0,555555556	18	10.1128/MCB.22.12.4256-4267.2002	10.1128/MCB.22.12.4241-4255.2002	NA	12024037	3	3	4	1	1	2	2	0	1	0	1	17	2,428571429	11	1,222222222	6	2002	32	Loreto M.P., Berry D.M., McGlade C.J.	Tanaka K., Tsumaki N., Kozak C.A., Matsumoto Y., Nakatani F., Iwamoto Y., Yamada Y.	A Krüppel-associated box-zinc finger protein, NT2, represses cell-type-specific promoter activity of the alpha 2(XI) collagen gene.	Functional cooperation between c-CbL and Src-like adaptor protein 2 in the negative regulation of T-cell receptor signaling
5	5	3	3	3	2	4	2	2	1	1	19	3,8	9	1,8	36	4	11	2,2	0	0	12	1,714285714	24	10.1007/s005200100291	10.1007/s00520-002-0344-5	10.1007/s00520-002-0344-5	12029431	2	2	1	2	2	0	0	0	0	0	1	13	1,444444444	0	0	13	2002	13	Virik K., Glare P.	Tattersall M.H.N., Gattellari M., Voigt K., Butow P.N.	When the treatment goal is not cure: are patients informed adequately?	Requests for euthanasia made to a tertiary referral teaching hospital in Sydney, Australia in the year 2000
8	6	8	2	2	3	1	3	0	1	1	26	5,2	9	1,8	52	5,777777778	8	1,6	5	1	9	1,285714286	43	10.1016/S0008-6363(02)00266-3	10.1016/S0008-6363(02)00335-8	NA	12031711	3	2	1	2	1	2	1	0	0	2	1	12	1,333333333	5	0,714285714	7	2002	19	Liu B., Fisher M., Groves P.	Hattori Y., Nakanishi N., Kasai K.	Statin enhances cytokine-mediated induction of nitric oxide synthesis in vascular smooth muscle cells.	Down-regulation of the ERK1 and ERK2 mitogen-activated protein kinases using antisense oligonucleotides inhibits intimal hyperplasia in a porcine model of coronary balloon angioplasty
NA	NA	NA	NA	1	0	1	2	1	0	2	1	1	0	0	1	1	4	0,8	12	2,4	11	0,733333333	-10	10.1007/s00125-002-0791-z	10.1007/s00125-002-0790-0	10.1007/s00125-002-0790-0	12032625	NA	NA	NA	NA	0	3	3	2	1	3	2	0	0	20	1,333333333	-20	2002	25	Douek I.F., Gillespie K.M., Bingley P.J., Gale E.A.M.	Tomazic M., Janez A., Sketelj A., Kocijancic A., Eckel J., Sharma P.	Comparison of alterations in insulin signalling pathway in adipocytes from Type II diabetic pregnant women and women with gestational diabetes mellitus.	Diabetes in the parents of children with Type I diabetes
4	3	4	4	4	1	2	7	3	2	1	19	3,8	1	0,2	32	3,555555556	15	3	0	0	19	2,714285714	13	10.1089/10799900252952262	10.1089/10799900252952253	10.1089/10799900252952253	12034030	1	0	0	0	0	0	0	0	0	0	1	2	0,222222222	0	0	2	2002	2	Schmeisser H., Renqiu H.U., Kontsek P., Bekisz J., Zoon K.	Galizia G., Pignatelli C., Lieto E., De Vita F., Romano C., Orditura M., Castellano P., Imperatore V., Infusino S., Catalano G.	Circulating levels of interleukin-10 and interleukin-6 in gastric and colon cancer patients before and after surgery: relationship with radicality and outcome.	Amino acid substitutions in loop BC and helix C affect antigenic properties of helix D in hybrid IFN-α21a/α2c molecules
4	1	2	2	3	2	0	NA	NA	NA	1	12	2,4	4	0,8	40	2,857142857	2	1	0	0	2	1	38	10.1074/jbc.M203636200	10.1074/jbc.M203570200	10.1074/jbc.M203570200	12048203	1	1	0	0	2	0	0	NA	NA	NA	1	41	2,928571429	0	0	41	2002	45	Rodova M., Islam M.R., Maser R.L., Calvet J.P.	Yuan Z.Q., Feldman R.I., Sun M., Olashaw N.E., Coppola D., Sussman G.E., Shelley S.A., Nicosia S.V., Cheng J.Q.	Inhibition of JNK by cellular stress- and tumor necrosis factor alpha-induced AKT2 through activation of the NF kappa B pathway in human epithelial Cells.	The polycystic kidney disease-1 promoter is a target of the β-catenin/T-cell factor pathway
17	11	8	7	7	NA	NA	NA	NA	NA	2	50	10	18	3,6	160	10	0	NA	0	NA	29	NA	-29	10.1128/JVI.76.13.6815-6824.2002	10.1128/JVI.76.13.6800-6814.2002	NA	12050394	9	1	2	3	3	NA	NA	NA	NA	NA	2	102	6,375	23	NA	-21	2002	106	Tian B., Zhang Y., Luxon B.A., Garofalo R.P., Casola A., Sinha M., Brasier A.R.	Pfeffer S., Dunoyer P., Heim F., Richards K.E., Jonard G., Ziegler-Graff V.	P0 of beet Western yellows virus is a suppressor of posttranscriptional gene silencing.	Identification of NF-κB-dependent gene networks in respiratory syncytial virus-infected cells
NA	NA	NA	NA	0	2	1	1	1	0	2	0	0	0	0	0	0	5	1	8	1,6	8	0,533333333	-8	10.1016/S0006-291X(02)00444-8	10.1016/S0006-291X(02)00450-3	10.1016/S0006-291X(02)00450-3	12054760	NA	NA	NA	NA	0	3	0	0	5	0	2	0	0	13	0,866666667	-13	2002	14	Labesse G., Bucurenci N., Douguet D., Sakamoto H., Landais S., Gagyi C., Gilles A.-M., Bârzu O.	Ahmed S., James K., Owen C.P.	The design, synthesis, and biochemical evaluation of derivatives of biphenyl sulfamate-based compounds as novel inhibitors of estrone sulfatase.	Comparative modelling and immunochemical reactivity of Escherichia coli UMP kinase
NA	NA	NA	NA	NA	0	1	0	0	0	2	0	NA	0	NA	0	NA	1	0,2	44	8,8	1	0,05	-1	10.1038/37678	10.1038/25725	10.1038/25725	9767009	NA	NA	NA	NA	NA	5	7	10	15	7	2	0	NA	174	8,7	-174	1998	175	Fee M.S., Shraiman B., Pesaran B., Mitra P.P.	Mandelboim O., Berke G., Fridkin M., Feldman M., Eisenstein M., Eisenbach L.	Correction. CTL induction by a tumour-associated antigen octapeptide derived from a murine lung carcinoma.	The role of nonlinear dynamics of the syrinx in the vocalizations of a songbird
2	5	0	2	3	2	1	NA	NA	NA	1	12	2,4	14	2,8	50	3,571428571	3	1,5	3	1,5	3	1,5	47	10.1074/jbc.M204376200	10.1074/jbc.M204319200	10.1074/jbc.M204319200	12077140	1	2	4	5	2	2	1	NA	NA	NA	1	43	3,071428571	3	1,5	40	2002	47	Mainardi J.-L., Morel V., Fourgeaud M., Cremniter J., Blanot D., Legrand R., Fréhel C., Arthur M., Van Heijenoort J., Gutmann L.	Castaño J., Raurell I., Piedra J.A., Miravet S., Duñach M., De Herreros A.G.	Beta-catenin N- and C-terminal tails modulate the coordinated binding of adherens junction proteins to beta-catenin.	Balance between two transpeptidation mechanisms determines the expression of β-lactam resistance in Enterococcus faecium
12	9	7	6	3	1	3	1	1	0	1	37	7,4	5	1	57	7,125	6	1,2	16	3,2	6	0,75	51	10.1073/pnas.132630999	10.1073/pnas.132275699	10.1073/pnas.132275699	12082178	1	2	1	1	0	2	6	4	1	3	2	7	0,875	27	3,375	-20	2002	38	Ingebritsen S.E., Manning C.E.	Kindzelskii A.L., Petty H.R.	Apparent role of traveling metabolic waves in oxidant release by living neutrophils.	Diffuse fluid flux through orogenic belts: Implications for the world ocean
3	3	4	2	1	3	2	1	1	0	1	13	2,6	22	4,4	26	2,363636364	7	1,4	29	5,8	7	1,4	19	10.1038/nature00818	10.1038/nature00855	10.1038/nature00855	12087401	2	6	4	5	5	7	9	4	6	3	1	37	3,363636364	29	5,8	8	2002	70	Fischer K.M.	Melchor R.N., De Valais S., Genise J.F.	Bird-like fossil footprints from the Late Triassic.	Waning buoyancy in the crustal roots of old mountains
9	10	11	6	4	1	0	0	0	0	1	40	8	72	14,4	69	6,272727273	1	0,2	75	15	1	0,2	68	10.1037//0022-3514.83.1.60	10.1037//0022-3514.83.1.5	NA	12088133	13	15	14	16	14	15	14	17	23	6	1	104	9,454545455	75	15	29	2002	195	Blair I.V., Judd C.M., Sadler M.S., Jenkins C.	Stapel D.A., Koomen W., Ruys K.I.	The effects of diffuse and distinct affect.	The role of afrocentric features in person perception: Judging by features and categories
0	0	0	0	0	0	0	0	0	0	1	0	0	2	0,4	3	0,272727273	0	0	1	0,2	0	0	3		10.1097/00000539-200207000-00022	NA	12088956	1	0	0	1	0	0	1	0	0	0	1	2	0,181818182	1	0,2	1	2002	4	Kudoh A., Katagai H., Takazawa T.	Fujii Y., Uemura A., Toyooka H.	The dose-related efficacy of diltiazem for enhancing diaphragmatic fatigability in dogs.	Sevoflurane increases glucose transport in skeletal muscle cells
NA	0	5	4	3	0	0	0	0	1	1	12	3	24	6	12	3	1	0,2	20	4	2	0,166666667	10	10.1176/appi.ajp.159.7.1174	10.1176/appi.ajp.159.7.1165	10.1176/appi.ajp.159.7.1165	12091196	NA	0	6	7	11	3	3	6	4	4	2	24	6	45	3,75	-21	2002	73	Gluck M.R., Thomas R.G., Davis K.L., Haroutunian V.	Ilia M., Beasley C., Meijer D., Kerwin R., Cotter D., Everall I., Price J.	Expression of Oct-6, a POU III domain transcription factor, in schizophrenia.	Implications for altered glutamate and GABA metabolism in the dorsolateral prefrontal cortex of aged schizophrenic patients
NA	NA	0	1	0	5	0	0	0	1	2	1	0,333333333	11	3,666666667	1	0,333333333	6	1,2	18	3,6	11	0,846153846	-10	10.1046/j.1524-4741.2002.08405.x	10.1046/j.1524-4741.2002.08404.x	12100112	12100113	NA	NA	0	5	6	2	7	2	5	2	2	11	3,666666667	32	2,461538462	-21	2002	52	Miyoshi Y., Takahashi Y., Egawa C., Noguchi S.	Abou Zeid H., Al-Gahamdi A., Abdul-Hadi M.	Dolasetron decreases postoperative nausea and vomiting after breast surgery.	Breast cancer risk associated with CYP1A1 genetic polymorphisms in Japanese women
9	10	6	11	5	5	4	3	1	0	1	41	8,2	21	4,2	79	7,181818182	13	2,6	16	3,2	13	2,6	66	10.1016/S0304-3835(02)00190-8	10.1016/S0304-3835(02)00187-8	NA	12104054	3	1	9	6	2	2	8	1	4	1	1	38	3,454545455	16	3,2	22	2002	57	Yun C., Um H.-R., Jin Y.H., Wang J.-H., Lee M.-O., Park S., Lee J.-H., Cho H.	Takai N., Miyazaki T., Nishida M., Nasu K., Miyakawa I.	Survivin expression correlates with clinical stage, histological grade, invasive behavior and survival rate in endometrial carcinoma.	NF-κB activation by hepatitis B virus X (HBx) protein shifts the cellular fate toward survival
NA	NA	NA	NA	0	1	1	1	0	1	2	0	0	1	1	0	0	4	0,8	13	2,6	9	0,5625	-9			NA	11206594	NA	NA	NA	NA	1	0	5	3	1	4	2	1	1	50	3,125	-49	2001	53	Ballenger J.C., Davidson J.R.T., Lecrubier Y., Nutt D.J., Jones R.D., Berard R.M.F.	Feifel D., Moutier C.Y., Perry W.	Safety and tolerability of a rapidly escalating dose-loading regimen for risperidone.	Consensus statement on depression, anxiety, and oncology
2	6	2	2	0	0	NA	NA	NA	NA	1	12	2,4	27	5,4	55	3,666666667	0	0	1	1	0	0	55	10.1016/S8756-3282(02)00783-4	10.1016/S8756-3282(02)00802-5	NA	12110423	7	7	7	4	2	1	NA	NA	NA	NA	1	104	6,933333333	1	1	103	2002	108	Schoenau E., Neu C.M, Rauch F., Manz F.	Sato Y., Honda Y., Kaji M., Asoh T., Hosokawa K., Kondo I., Satoh K.	Amelioration of osteoporosis by menatetrenone in elderly female Parkinson's disease patients with vitamin D deficiency.	Gender-specific pubertal changes in volumetric cortical bone mineral density at the proximal radius
NA	2	16	14	20	7	7	8	5	12	2	52	13	7	1,75	52	13	39	7,8	12	2,4	71	5,916666667	-19	10.1002/art.10305	10.1002/art.10331	10.1002/art.10331	12115185	NA	0	2	3	2	3	2	2	2	3	2	7	1,75	28	2,333333333	-21	2002	39	Matyas J.R., Huang D., Chung M., Adams M.E.	Curtis C.L., Rees S.G., Little C.B., Flannery C.R., Hughes C.E., Wilson C., Dent C.M., Otterness I.G., Harwood J.L., Caterson B.	Pathologic indicators of degradation and inflammation in human osteoarthritic cartilage are abrogated by exposure to n-3 fatty acids.	Regional quantification of cartilage type II collagen and aggrecan messenger RNA in joints with early experimental osteoarthritis
6	8	18	28	21	12	11	6	4	3	1	81	16,2	24	4,8	91	9,1	36	7,2	25	5	37	6,166666667	54	10.1002/path.1117	10.1002/path.1120	10.1002/path.1120	12115878	4	5	4	7	4	6	7	10	1	1	1	58	5,8	26	4,333333333	32	2002	91	Bartoov M., Parkkila S., Pohlodek K., Karttunen T.J., Galbav T., Mucha V., Harris A.L., Pastorek J., Pastorekov S.	Loong C.-C., Hsieh H.-G., Lui W.-Y., Chen A., Lin C.-Y.	Evidence for the early involvement of interleukin 17 in human and experimental renal allograft rejection.	Expression of carbonic anhydrase IX in breast is associated with malignant tissues and is related to overexpression of c-erbB2
NA	0	5	9	9	7	6	3	7	2	2	23	5,75	23	5,75	23	5,75	25	5	37	7,4	36	3	-13	10.1136/gut.51.2.225	10.1136/gut.51.2.219	NA	12117884	NA	1	5	9	8	9	12	7	1	8	2	23	5,75	86	7,166666667	-63	2002	128	Tack J., Demedts I., Meulemans A., Schuurkes J., Janssens J.	Kenefick N.J., Vaizey C.J., Malouf A.J., Norton C.S., Marshall M., Kamm M.A.	Injectable silicone biomaterial for faecal incontinence due to internal anal sphincter dysfunction.	Role of nitric oxide in the gastric accommodation reflex and in meal induced satiety in humans
4	5	3	4	1	2	2	3	2	1	1	17	3,4	9	1,8	20	2,222222222	10	2	10	2	10	1,428571429	10	10.1016/S1010-7940(02)00256-7	10.1016/S1010-7940(02)00293-2	NA	12142192	3	3	1	1	1	2	1	2	4	1	1	14	1,555555556	12	1,714285714	2	2002	27	Mullen J.C, Bentley M.J, Scherr K.D, Chorney S.G, Burton N.I, Tymchak W.J, Koshal A., Modry D.L	Kofidis T., Akhyari P., Wachsmann B., Boublik J., Mueller-Stahl K., Leyh R., Fischer S., Haverich A.	A novel bioartificial myocardial tissue and its prospective use in cardiac surgery.	Troponin T and I are not reliable markers of cardiac transplant rejection
3	3	3	1	4	4	2	1	0	2	1	14	2,8	25	5	16	2,285714286	9	1,8	20	4	14	1,555555556	2		10.1016/S0003-2999(10)60570-9	NA	12145071	4	6	2	4	9	7	1	4	1	7	2	26	3,714285714	29	3,222222222	-3	2002	59	Gupta A., Thörn S.E., Axelsson K., Larsson L.G., Ågren G., Holmström B., Rawal N.	Reuben S.S., Steinberg R.B., Maciolek H., Manikantan P.	An evaluation of the analgesic efficacy of intravenous regional anesthesia with lidocaine and ketorolac using a forearm versus upper arm tourniquet.	Postoperative pain relief using intermittent injections of 0.5% ropivacaine through a catheter after laparoscopic cholecystectomy
13	17	16	15	13	8	1	NA	NA	NA	1	74	14,8	14	2,8	299	21,35714286	9	4,5	2	1	9	4,5	290	10.1074/jbc.M205838200	10.1074/jbc.M205541200	10.1074/jbc.M205541200	12167664	3	4	1	5	1	2	0	NA	NA	NA	1	46	3,285714286	2	1	44	2002	48	Chu X., Cheung J.Y., Barber D.L., Birnbaumer L., Rothblum L.I., Conrad K., Abrasonis V., Chan Y.-M., Stahl R., Carey D.J., Miller B.A.	Dan H.C., Sun M., Yang L., Feldman R.I., Sui X.-M., Ou C.C., Nellist M., Yeung R.S., Halley D.J.J., Nicosia S.V., Pledger W.J., Cheng J.Q.	Phosphatidylinositol 3-kinase/Akt pathway regulates tuberous sclerosis tumor suppressor complex by phosphorylation of tuberin.	Erythropoietin modulates calcium influx through TRPC2
NA	0	12	11	9	5	7	6	3	4	2	32	8	157	39,25	32	8	25	5	263	52,6	45	3,75	-13	10.1038/nature00913	10.1038/nature00912	10.1038/nature00912	12167854	NA	4	31	63	59	44	62	41	65	51	2	157	39,25	431	35,91666667	-274	2002	662	Zrenner A., Beham E., Stufler S., Findeis F., Bichler M., Abstreiter G.	Lorenz T., Hofmann M., Gruüninger M., Freimuth A., Uhrig G.S., Dumm M., Dressel M.	Evidence for spin-charge separation in quasi-one-dimensional organic conductors.	Coherent properties of a two-level system based on a quantum-dot photodiode
9	12	5	8	14	4	16	5	7	7	2	48	9,6	27	5,4	54	7,714285714	39	7,8	29	5,8	63	7	-9	10.1046/j.1460-9568.2002.02087.x	10.1046/j.1460-9568.2002.02063.x	NA	12169113	2	7	8	7	3	5	7	8	3	6	2	28	4	41	4,555555556	-13	2002	75	Bronchti G., Heil P., Sadka R., Hess A., Scheich H., Wollberg Z.	Lund I., Yu L.-C., Uvnas-Moberg K., Wang J., Yu C., Kurosawa M., Agren G., Rosén A., Lekman M., Lundeberg T.	Repeated massage-like stimulation induces long-term effects on nociception: contribution of oxytocinergic mechanisms.	Auditory activation of 'visual' cortical areas in the blind mole rat (Spalax ehrenbergi)
0	2	3	3	0	2	2	2	0	1	1	8	1,6	5	1	9	1,125	7	1,4	9	1,8	7	0,875	2			NA	12174481	3	1	1	0	0	4	1	1	1	2	2	5	0,625	10	1,25	-5	2002	16	Malik I.A.	Qureshi H.U., Merwat S.N., Nawaz S.A., Rana A.A.K., Malik A., Mahmud M.K., Latif A., Khan A., Sarwari A.R.	Predictors of inpatient mortality in 190 adult patients with tuberculous meningitis.	A prospective study of clinico-pathological features of epithelial ovarian cancer in Pakistan
56	58	47	34	34	33	24	20	14	10	1	229	45,8	134	26,8	462	46,2	101	20,2	30	6	102	17	360	10.1161/01.CIR.0000025609.13806.31	10.1161/01.CIR.0000025585.63486.59	NA	12176951	40	35	29	17	13	10	6	7	3	4	1	309	30,9	30	5	279	2002	350	Serruys P.W., Degertekin M., Tanabe K., Abizaid A., Sousa J.E., Colombo A., Guagliumi G., Wijns W., Lindeboom W.K., Ligthart J., De Feyter P.J., Morice M.-C.	Rioufol G., Finet G., Ginon I., André-Fouët X., Rossi R., Vialle E., Desjoyaux E., Convert G., Huret J.F., Tabib A.	Multiple atherosclerotic plaque rupture in acute coronary syndrome: a three-vessel intravascular ultrasound study.	Intravascular ultrasound findings in the multicenter, randomized, double-blind RAVEL (RAndomized study with the sirolimus-eluting VElocity balloon-expandable stent in the treatment of patients with de novo native coronary artery lesions) trial
NA	NA	0	4	7	8	4	4	9	12	2	11	3,666666667	1	0,333333333	11	3,666666667	37	7,4	8	1,6	71	5,461538462	-60	10.1034/j.1600-0412.2002.810705.x	10.1034/j.1600-0412.2002.810704.x	NA	12190834	NA	NA	0	0	1	2	2	2	2	0	2	1	0,333333333	12	0,923076923	-11	2002	15	Guthrie J.R.	Poehlman E.T.	Menopause, energy expenditure, and body composition.	Physical activity: Measurement in mid-life women
NA	0	9	7	10	3	10	9	6	4	2	26	6,5	11	2,75	26	6,5	32	6,4	19	3,8	46	3,833333333	-20	10.2337/diabetes.51.9.2817	10.2337/diabetes.51.9.2811	NA	12196476	NA	0	2	4	5	3	4	3	4	5	2	11	2,75	33	2,75	-22	2002	45	Chan B.W.H., Chan K.-S., Koide T., Yeung S.-M., Leung M.B.W., Copp A.J., Locken M.R., Shiroishi T., Shum A.S.W.	Hoeldtke R.D., Bryner K.D., McNeill D.R., Hobbs G.R., Riggs J.E., Warehime S.S., Christie I., Ganser G., Van Dyke K.	Nitrosative stress, uric Acid, and peripheral nerve function in early type 1 diabetes.	Maternal diabetes increases the risk of caudal regression caused by retinoic acid
5	4	2	3	3	3	1	2	0	2	1	17	3,4	0	0	27	3	8	1,6	1	0,2	9	1,285714286	18		10.1213/00000539-200209000-00026	NA	12198052	0	0	0	0	0	0	0	1	0	0	2	0	0	1	0,142857143	-1	2002	1	Panni M.K., Fernandes M., Mohdazhar N., Taylor T., Tomasi A., Corn S.B.	Lehmann A., Boldt J., Thaler E., Piper S., Weisse U.	Bispectral index in patients with target-controlled or manually-controlled infusion of propofol.	A novel ambulatory intravenous holder: Preliminary findings
NA	NA	NA	NA	0	15	14	19	17	16	2	0	0	4	4	0	0	81	16,2	206	41,2	165	11	-165	10.1038/nature00948	10.1038/nature00982	10.1038/nature00982	12198542	NA	NA	NA	NA	4	37	43	43	46	37	2	4	4	436	29,06666667	-432	2002	476	Klelne T., Münker C., Mezger K., Palme H.	Carpena P., Bernaola-Galván P., Ivanov P.C., Stanley H.E.	Metal-insulator transition in chains with correlated disorder.	Rapid accretion and early core formation on asteroids and the terrestrial planets from Hf-W chronometry
0	2	1	0	0	1	0	0	1	1	1	3	0,6	1	0,2	6	0,666666667	3	0,6	2	0,4	3	0,428571429	3	10.1097/00003643-200208000-00012	10.1097/00003643-200208000-00011	NA	12200953	0	0	0	1	0	2	0	0	0	0	1	7	0,777777778	2	0,285714286	5	2002	9	Tyther R., Halligan M., Wang J., Redmond H.P., Shorten G.	Piper S.N., Suttner S.W., Maleck W.H., Kumle B., Haisch G., Boldt J.	Effects of sodium nitroprusside-induced controlled hypotension on pancreatic function assessed by pancreatitis-associated protein in patients undergoing radical prostatectomy.	Effects of chronic occupational exposure to anaesthetic gases on the rate of neutrophil apoptosis among anaesthetists
4	4	3	10	12	3	7	2	2	1	1	33	6,6	29	5,8	40	5	15	3	31	6,2	18	2,25	22	10.1016/S0010-0277(02)00139-7	10.1016/S0010-0277(02)00124-5	NA	12208654	6	9	5	5	4	8	9	4	7	3	1	38	4,75	36	4,5	2	2002	77	Bentin S., Golland Y.	Hauser M.D., Weiss D., Marcus G.	Rule learning by cotton-top tamarins.	Meaningful processing of meaningless stimuli: The influence of perceptual experience on early visual processing of faces
17	13	8	9	12	3	1	NA	NA	NA	1	59	11,8	259	51,8	224	16	4	2	62	31	4	2	220	10.1172/JCI200215795	10.1172/JCI200215334	10.1172/JCI15334	12208864	41	63	46	61	48	50	12	NA	NA	NA	1	580	41,42857143	62	31	518	2002	690	Matthew Longo G., Xiong W., Greiner T.C., Zhao Y., Fiotti N., Timothy Baxter B.	Signoretti S., Marcotullio L.D., Richardson A., Ramaswamy S., Isaac B., Rue M., Monti F., Loda M., Pagano M.	Oncogenic role of the ubiquitin ligase subunit Skp2 in human breast cancer.	Matrix metalloproteinases 2 and 9 work in concert to produce aortic aneurysms
4	9	3	1	2	1	2	0	NA	NA	1	19	3,8	24	4,8	79	6,076923077	3	1	12	4	3	1	76	10.1016/S0006-2952(02)01149-8	10.1016/S0006-2952(02)01148-6	NA	12213580	4	4	7	4	5	4	6	2	NA	NA	1	94	7,230769231	12	4	82	2002	113	Baell J.B., Huang D.C.S.	Oren M., Damalas A., Gottlieb T., Michael D., Taplick J., Leal J.F.M., Maya R., Moas M., Seger R., Taya Y., Ben-Ze'ev A.	Regulation of p53: intricate loops and delicate balances.	Prospects for targeting the Bcl-2 family of proteins to develop novel cytotoxic drugs
NA	NA	2	5	3	3	1	1	0	0	1	10	3,333333333	11	3,666666667	10	3,333333333	5	1	38	7,6	7	0,538461538	3		10.1212/WNL.59.5.720	NA	12221164	NA	NA	1	1	9	9	4	11	3	11	2	11	3,666666667	112	8,615384615	-101	2002	134	Cappa S.F., Sandrini M., Rossini P.M., Sosta K., Miniussi C.	Wilkie H., Osei-Lah A., Chioza B., Nashef L., McCormick D., Asherson P., Makoff A.J.	Association of mu-opioid receptor subunit gene and idiopathic generalized epilepsy.	The role of the left frontal lobe in action naming rTMS evidence
NA	0	1	3	5	4	4	3	0	6	2	9	2,25	9	2,25	9	2,25	17	3,4	9	1,8	32	2,666666667	-23	10.1079/PNS2002174	10.1079/PNS2002170	10.1079/PNS2002170	12230798	NA	0	0	6	3	4	0	4	0	1	2	9	2,25	15	1,25	-6	2002	25	Van Etten E., Decallonne B., Mathieu C.	Curtis C.L., Rees S.G., Cramp J., Flannery C.R., Hughes C.E., Little C.B., Williams R., Wilson C., Dent C.M., Harwood J.L., Caterson B.	Effects of n-3 fatty acids on cartilage metabolism.	1,25-Dihydroxycholecalciferol: Endocrinology meets the immune system
NA	NA	NA	5	72	63	49	34	18	21	2	77	38,5	19	9,5	77	38,5	185	37	92	18,4	266	19	-189	10.1126/science.1076185	10.1126/science.1077464	10.1126/science.1077464	12351674	NA	NA	NA	0	19	17	23	18	17	17	2	19	9,5	174	12,42857143	-155	2002	226	Yin Y.W., Steitz T.A.	Zhang L., Yu W., He T., Yu J., Caffrey R.E., Dalmasso E.A., Fu S., Pham T., Mei J., Ho J.J., Zhang W., Lopez P., Ho D.D.	Contribution of human alpha-defensin 1, 2, and 3 to the anti-HIV-1 activity of CD8 antiviral factor.	Structural basis for the transition from initiation to elongation transcription in T7 RNA polymerase
1	2	0	0	0	1	0	0	0	0	1	3	0,6	0	0	11	1	1	0,2	1	0,2	1	0,2	10			NA	12243356	0	0	0	0	0	0	1	0	0	0	1	2	0,181818182	1	0,2	1	2002	3	Han S.Y., Park D.Y., Lee G.H., Park S.D., Hong S.H.	Yoo T.H., Park C.-J., Lee G.-J., Shin R., Yun J.-H., Kim K.-J., Rhee K.-H., Paek K.-H.	A hot pepper cDNA encoding ascorbate peroxidase is induced during the incompatible interaction with virus and bacteria.	Involvement of type I protein kinase A in the differentiation of L6 myoblast in conjunction with phosphatidylinositol 3-kinase
NA	NA	NA	NA	NA	1	0	0	0	0	2	0	NA	0	NA	0	NA	1	0,2	7	1,4	1	0,0625	-1			NA	12297011	NA	NA	NA	NA	NA	2	4	1	0	0	2	0	NA	9	0,5625	-9	2002	10	Hernandez E.M., Johnson A., Notario V., Chen A., Richert J.R.	Kim J.H., DePaoli-Roach A.A.	Epinephrine control of glycogen metabolism in glycogen-associated protein phosphatase PP1G/R(GL) knockout mice.	AUA as a translation initiation site in vitro for the human transcription factor Sp3.
0	0	1	0	0	0	0	0	0	0	1	1	0,2	1	0,2	2	0,181818182	0	0	0	0	0	0	2	10.1213/00000539-200210000-00028	10.1213/00000539-200210000-00027	NA	12351273	0	0	0	0	1	0	0	0	0	0	1	2	0,181818182	0	0	2	2002	2	Hemmerling T.M., Schmidt J., Schurr C., Breuer G., Jacobi K.E.	Fujii Y., Uemura A., Toyooka H.	Flumazenil recovers diaphragm muscle dysfunction caused by midazolam in dogs.	A comparison between anterior and posterior monitoring of neuromuscular blockade at the diaphragm: Both sites can be used interchangeably
NA	NA	NA	NA	0	25	13	9	7	1	2	0	0	2	2	0	0	55	11	143	28,6	87	5,8	-87	10.1126/science.1074501	10.1126/science.1074170	10.1126/science.1074170	12351788	NA	NA	NA	NA	2	20	35	27	41	20	2	2	2	449	29,93333333	-447	2002	473	Daborn P.J., Yen J.L., Bogwitz M.R., Le Goff G., Feil E., Jeffers S., Tijet N., Perry T., Heckel D., Batterham P., Feyereisen R., Wilson T.G., Ffrench-Constant R.H.	Ricaurte G.A., Yuan J., Hatzidimitriou G., Cord B.J., McCann U.D.	Severe dopaminergic neurotoxicity in primates after a common recreational dose regimen of MDMA ("ecstasy").	A single P450 allele associated with insecticide resistance in Drosophila
NA	NA	0	3	7	2	3	4	4	7	2	10	3,333333333	5	1,666666667	10	3,333333333	20	4	17	3,4	46	3,538461538	-36	10.1046/j.1471-4159.2002.01097.x	10.1046/j.1471-4159.2002.01096.x	NA	12358731	NA	NA	0	1	4	4	3	5	2	3	2	5	1,666666667	29	2,230769231	-24	2002	35	Takeuchi Y., Miyamoto E., Fukunaga K.	Eto K., Kimura H.	The production of hydrogen sulfide is regulated by testosterone and S-adenosyl-L-methionine in mouse brain.	Analysis on the promoter region of exon IV brain-derived neurotrophic factor in NG108-15 cells
22	20	14	16	17	5	6	7	5	1	1	89	17,8	23	4,6	196	17,81818182	24	4,8	7	1,4	24	4,8	172	10.1161/01.CIR.0000031332.45480.79	10.1161/01.CIR.0000031160.86313.24	NA	12370229	7	2	8	4	2	1	2	1	2	1	1	56	5,090909091	7	1,4	49	2002	69	Tsuji Y., Opthof T., Yasui K., Inden Y., Takemura H., Niwa N., Lu Z., Lee J.-K., Honjo H., Kamiya K., Kodama I.	Iba O., Matsubara H., Nozawa Y., Fujiyama S., Amano K., Mori Y., Kojima H., Iwasaka T.	Angiogenesis by implantation of peripheral blood mononuclear cells and platelets into ischemic limbs.	Ionic mechanisms of acquired QT prolongation and torsades de pointes in rabbits with chronic complete atrioventricular block
1	4	2	2	1	0	2	1	0	0	1	10	2	4	0,8	17	1,888888889	3	0,6	7	1,4	3	0,428571429	14	10.1007/s00134-002-1435-y	10.1007/s00134-002-1445-9	10.1007/s00134-002-1445-9	12373472	1	2	1	0	0	1	2	1	1	2	2	7	0,777777778	9	1,285714286	-2	2002	16	Lassnigg A., Hiesmayr M., Bauer P., Haisjackl M.	Boldt J., Brosch C., Suttner S., Piper S.N., Lehmann A., Werling C.	Prophylactic use of the phospodiesterase III inhibitor enoximone in elderly cardiac surgery patients: effect on hemodynamics, inflammation, and markers of organ function.	Effect of centre-, patient- and procedure-related factors on intensive care resource utilisation after cardiac surgery
0	0	0	0	0	0	0	0	0	0	3	0	0	2	0,4	0	0	0	0	1	0,2	0	0	0		10.1007/BF03017424	10.1007/BF03017424	12374721	0	0	0	0	2	1	0	0	0	0	1	5	0,454545455	1	0,2	4	2002	6	Park H.-P., Bahk J.-H., Oh Y.-S., Ham B.-M.	Fujii Y., Toyooka H.	High-dose colforsin daropate increases diaphragmatic contractility in dogs.	Case report: Pulmonary soiling after one-lung ventilation with a bronchial blocker
NA	NA	NA	0	1	1	4	6	2	0	2	1	0,5	0	0	1	0,5	13	2,6	9	1,8	23	1,642857143	-22	10.1110/ps.0219602	10.1110/ps.0213802	10.1110/ps.0213802	12381855	NA	NA	NA	0	0	4	2	1	1	1	2	0	0	16	1,142857143	-16	2002	16	Nath D., Rawat U., Anish R., Rao M.	Martelli P.L., Fariselli P., Malaguti L., Casadio R.	Prediction of the disulfide-bonding state of cysteines in proteins at 88% accuracy.	α-Crystallin and ATP facilitate the in vitro renaturation of xylanase: Enhancement of refolding by metal ions
0	3	3	5	2	1	1	1	0	0	1	13	2,6	65	13	17	2,428571429	3	0,6	71	14,2	6	0,666666667	11			10.1152/ajpendo.00093.2002	12388152	8	11	12	20	14	10	14	13	14	20	2	70	10	125	13,88888889	-55	2002	207	Mari A., Schmitz O., Gastaldelli A., Oestergaard T., Nyholm B., Ferrannini E.	Patel V.A., Logan A., Watkinson J.C., Uz-Zaman S., Sheppard M.C., Ramsden J.D., Eggo M.C.	Isolation and characterization of human thyroid endothelial cells.	Meal and oral glucose tests for assessment of β-cell function: Modeling analysis in normal subjects
NA	NA	NA	0	0	0	0	0	0	0	2	0	0	0	0	0	0	0	0	3	0,6	2	0,142857143	-2	10.1046/j.1440-1681.2002.03780.x	10.1046/j.1440-1681.2002.03774.x	NA	12390292	NA	NA	NA	0	0	1	0	1	1	0	2	0	0	4	0,285714286	-4	2002	4	Kerr K.P.	Maric C., Harris P.J., Alcorn D.	Changes in mean arterial pressure predict degranulation of renomedullary interstitial cells.	The guinea-pig oesophagus is a versatile in vitro preparation for pharmacological studies
10	10	13	8	11	7	2	0	1	1	1	52	10,4	22	4,4	71	7,888888889	11	2,2	15	3	13	1,857142857	58	10.1093/bja/aef242	10.1093/bja/aef250	NA	12393770	6	5	4	1	6	1	6	1	5	2	1	32	3,555555556	18	2,571428571	14	2002	52	Forestier F., Coiffic A., Mouton C., Ekouevi D., Chêne G., Janvier G.	Boldt J., Haisch G., Suttner S., Kumle B., Schellhaass A.	Effects of a new modified, balanced hydroxyethyl starch preparation (Hextend) on measures of coagulation.	Platelet function point-of-care tests in post-bypass cardiac surgery: Are they relevant?
NA	NA	NA	NA	0	7	7	4	6	2	2	0	0	1	1	0	0	26	5,2	145	29	34	2,266666667	-34	10.1056/NEJMoa012710	10.1056/NEJMoa013336	10.1056/NEJMoa013336	12397190	NA	NA	NA	NA	1	34	28	28	30	25	2	1	1	312	20,8	-311	2002	324	Thakar R., Ayers S., Clarkson P., Stanton S., Manyonda I.	Shamim W., Yousufuddin M., Wang D., Henein M., Seggewiss H., Flather M., Coats A.J.S., Sigwart U.	Nonsurgical reduction of the interventricular septum in patients with hypertrophic cardiomyopathy.	Outcomes after total versus subtotal abdominal hysterectomy
15	14	12	17	4	3	1	2	NA	NA	1	62	12,4	87	17,4	221	17	6	2	21	7	6	2	215	10.1038/nature01126	10.1038/nature01120	10.1038/nature01120	12397363	22	18	15	13	19	13	6	2	NA	NA	1	283	21,76923077	21	7	262	2002	318	Zacchi P., Gostissa M., Uchida T., Salvagno C., Avolio F., Volinia S., Ronai Z., Blandino G., Schneider C., Del Sal G.	Beisel C., Imhof A., Greene J., Kremmer E., Sauer F.	Histone methylation by the Drosophila epigenetic transcriptional regulator Ash1.	The prolyl isomerase Pin1 reveals a mechanism to control p53 functions after genotoxic insults
1	0	3	1	0	0	0	0	0	0	1	5	1	5	1	5	0,833333333	0	0	4	0,8	0	0	5	10.1385/IR:26:1-3:143	10.1385/IR:26:1-3:131	NA	12403353	2	1	1	0	1	0	0	1	1	2	3	5	0,833333333	5	0,5	0	2002	11	Hurez V., Hatton R.D., Oliver J., Matthews R.J., Weaver C.T.	Hutchings A., Hubbard W.J., Thomas F.T., Thomas J.M.	STEALTH in transplantation tolerance.	Gene delivery into primary T cells: Overview and characterization of a transgenic model for efficient adenoviral transduction
NA	1	3	4	5	0	1	0	0	0	1	13	3,25	5	1,25	13	3,25	1	0,2	5	1	8	0,666666667	5	10.1038/sj.gt.3301831	10.1038/sj.gt.3301835	10.1038/sj.gt.3301835	12407422	NA	1	0	2	2	4	1	0	0	0	2	5	1,25	6	0,5	-1	2002	14	Wilsey J., Zolotukhin S., Prima V., Shek E.W., Matheny M.K., Scarpace P.J.	Kamiya H., Yamazaki J., Harashima H.	Size and topology of exogenous DNA as determinant factors of transgene transcription in mammalian cells.	Hypothalmic delivery of doxycycline-inducible leptin gene allows for reversible transgene expression and physiological responses
NA	NA	NA	0	27	2	2	1	1	1	1	27	13,5	41	20,5	27	13,5	7	1,4	306	61,2	13	0,928571429	14	10.1016/S0092-8674(02)01037-1	10.1016/S0092-8674(02)01015-2	NA	12408870	NA	NA	NA	4	37	70	63	59	60	54	2	41	20,5	689	49,21428571	-648	2002	786	Batlle E., Henderson J.T., Beghtel H., Van den Born M.M.W., Sancho E., Huls G., Meeldijk J., Robertson J., Van de Wetering M., Pawson T., Clevers H.	Chan S.-K., Struhl G.	Evidence that Armadillo transduces wingless by mediating nuclear export or cytosolic activation of Pangolin.	β-catenin and TCF mediate cell positioning in the intestinal epithelium by controlling the expression of EphB/EphrinB
3	1	0	1	6	1	2	1	1	0	1	11	2,2	11	2,2	16	2	5	1	4	0,8	8	1	8	10.1016/S0031-9422(02)00235-2	10.1016/S0031-9422(02)00266-2	NA	12409020	3	1	2	2	3	1	0	0	3	0	1	16	2	6	0,75	10	2002	22	Richards H., Das S., Smith C.J., Pereira L., Geisbrecht A., Devitt N.J., Games D.E., Van Geyschem J., Gareth Brenton A., Newton R.P.	Bais H.P., Park S.-W., Stermitz F.R., Halligan K.M., Vivanco J.M.	Exudation of fluorescent beta-carbolines from Oxalis tuberosa L roots.	Cyclic nucleotide content of tobacco BY-2 cells
33	35	32	33	38	15	11	15	11	10	1	171	34,2	45	9	182	26	62	12,4	43	8,6	77	8,555555556	105	10.1073/pnas.192569699	10.1073/pnas.242470599	10.1073/pnas.242470599	12415108	10	10	6	5	14	7	11	11	8	6	2	49	7	54	6	-5	2002	109	Yoshida M., Murata M., Inaba K., Morisawa M.	Wong C.-W., McNally C., Nickbarg E., Komm B.S., Cheskis B.J.	Estrogen receptor-interacting protein that modulates its nongenomic activity-crosstalk with Src/Erk phosphorylation cascade.	A chemoattractant for ascidian spermatozoa is a sulfated steroid
NA	NA	NA	2	3	8	1	6	1	2	2	5	2,5	14	7	5	2,5	18	3,6	87	17,4	28	2	-23	10.1105/tpc.005595	10.1105/tpc.006155	NA	12417695	NA	NA	NA	2	12	16	16	18	18	19	2	14	7	225	16,07142857	-211	2002	262	Maul J.E., Lilly J.W., Cui L., DePamphilis C.W., Miller W., Harris E.H., Stern D.B.	Lilly J.W., Maul J.E., Stern D.B.	The Chlamydomonas reinhardtii organellar genomes respond transcriptionally and post-transcriptionally to abiotic stimuli.	The Chlamydomonas reinhardtii plastid chromosome: Islands of genes in a sea of repeats
NA	NA	NA	NA	0	0	1	0	0	0	2	0	0	0	0	0	0	1	0,2	4	0,8	1	0,066666667	-1			NA	12417916	NA	NA	NA	NA	0	1	1	2	0	0	2	0	0	4	0,266666667	-4	2002	4	Chen G.-Y., Zou M.-J., Peng S.-Y., Wang J.-X.	Tang Y.-X., Liu S.-G.	Cloning and expression of the AtGRP9 gene related to salt stress tolerance in Arabidopsis thaliana.	Clonging, expression and activity determination of the recombinant human soluble B lymphocyte stimulator and its two mutants
4	0	2	1	1	1	1	1	0	0	1	8	1,6	1	0,2	14	1,555555556	3	0,6	1	0,2	4	0,571428571	10	10.1007/BF03017895		NA	12477671	0	1	0	0	0	0	0	0	0	1	1	3	0,333333333	1	0,142857143	2	2002	4	Doyle D.J.	Piper S.N., Suttner S.W., Röhm K.D., Maleck W.H., Larbig E., Boldt J.	Dolasetron, but not metoclopramide prevents nausea and vomiting in patients undergoing laparoscopic cholecystectomy.	[1] Web page evaluation in medical education
NA	NA	NA	0	1	0	3	0	1	2	2	1	0,5	0	0	1	0,5	6	1,2	0	0	10	0,714285714	-9			NA	12426956	NA	NA	NA	0	0	0	0	0	0	0	2	0	0	2	0,142857143	-2	2002	2	Ahmed B., Al-Yahya M.A., Al-Rehaily A.J.	Thangadurai D., Viswanathan M.B., Ramesh N.	Indigoferabietone, a novel abietane diterpenoid from Indigofera longeracemosa with potential antituberculous and antibacterial activity.	Triumfettoside, a new alkaloidal steroid glycoside and triumfettosterol, a new sterol from Triumfetta flavescens
NA	0	9	6	10	6	0	1	0	0	1	25	6,25	33	8,25	25	6,25	7	1,4	32	6,4	10	0,833333333	15	10.1084/jem.20020881	10.1084/jem.20020649	NA	12438421	NA	0	9	13	11	8	9	4	4	7	2	33	8,25	64	5,333333333	-31	2002	104	Tsuji R.F., Szczepanik M., Kawikova I., Paliwal V., Campos R.A., Itakura A., Akahira-Azuma M., Baumgarth N., Herzenberg L.A., Askenase P.W.	Feldhahn N., Schwering I., Lee S., Wartenberg M., Klein F., Wang H., Zhou G., Wang S.M., Rowley J.D., Hescheler J., Krönke M., Rajewsky K., Küppers R., Müschen M.	Silencing of B cell receptor signals in human naive B cells.	B cell-dependent T cell responses: IgM antibodies are required to elicit contact sensitivity
9	8	10	7	9	3	1	4	1	1	1	43	8,6	13	2,6	64	8	10	2	11	2,2	13	1,625	51	10.1084/jem.20021466	10.1084/jem.20021017	NA	12438431	4	1	3	4	1	2	3	2	1	3	1	17	2,125	12	1,5	5	2002	30	Liegibel U.M., Sommer U., Tomakidi P., Hilscher U., Van den Heuvel L., Pirzer R., Hillmeier J., Nawroth P., Kasperk C.	Nguyen L.T., Radhakrishnan S., Ciric B., Tamada K., Shin T., Pardoll D.M., Chen L., Rodriguez M., Pease L.R.	Cross-linking the B7 family molecule B7-DC directly activates immune functions of dendritic cells.	Concerted action of androgens and mechanical strain shifts bone metabolism from high turnover into an osteoanabolic mode
3	2	1	2	1	4	1	0	0	1	3	9	1,8	2	0,4	9	1,285714286	6	1,2	1	0,2	9	1	0			NA	12446313	0	0	1	0	1	1	0	0	0	0	1	2	0,285714286	1	0,111111111	1	2002	3	Thomas A.M., Narayanan R.	Smith R.W., Zhu X., Tunnicliffe M.C., Smith T.J.N., Misener L., Adamson J.	The influence of gravity on the precise measurement of solute diffusion coefficients in dilute liquid metals and metalloids.	The use of pulsatile flow to separate species
0	0	0	0	1	0	0	0	0	0	1	1	0,2	0	0	1	0,111111111	0	0	0	0	0	0	1	10.1111/j.1749-6632.2002.tb05901.x		NA	12446318	0	0	0	0	0	0	0	0	0	0	1	1	0,111111111	0	0	1	2002	1	Andrews J.B., Hayes L.J.	Yang B.J., Smith R.W., Saho M., Sadayappan M.	The influence of Marangoni flows on crack growth in cast metals.	The influence of gravity on composition uniformity and microstructure in immiscible Al-In alloys
0	0	0	0	0	0	0	0	0	0	3	0	0	2	0,4	0	0	0	0	1	0,2	0	0	0			NA	12446324	1	0	0	0	1	0	0	0	1	0	1	2	0,285714286	1	0,111111111	1	2002	4	Okubo T., Tsuchida A.	Smith R.W.	Gravity-induced anomalies in interphase spacing reported for binary eutectics.	Microgravity effects on thermodynamic and kinetic properties of colloidal dispersions
1	2	3	2	1	2	2	1	0	0	1	9	1,8	1	0,2	13	1,444444444	5	1	0	0	5	0,714285714	8	10.1093/bja/87.5.699	10.1093/bja/aef272	NA	11878519	0	0	1	0	0	0	0	0	0	0	1	2	0,222222222	0	0	2	2002	2	Dalibon N., Stern M., Bonnette P., Dreyfus G., Fischler M.	Suttner S.W., Piper S.N., Lang K., Hüttner I., Kumle B., Boldt J.	Cerebral effects and blood sparing efficiency of sodium nitroprusside-induced hypotension alone and in combination with acute normovolaemic haemodilution.	Probable allergic reaction to cyclosporin and early formation of thrombi on a pulmonary artery catheter: Two unusual complications during bilateral lung transplantation
NA	0	3	4	5	5	2	6	0	3	2	12	3	59	14,75	12	3	16	3,2	83	16,6	25	2,083333333	-13	10.1128/JCM.40.12.4493-4498.2002	10.1128/JCM.40.12.4486-4492.2002	NA	12454141	NA	0	12	26	21	21	14	17	21	10	2	59	14,75	122	10,16666667	-63	2002	207	Zhang W.L., Köhler B., Oswald E., Beutin L., Karch H., Morabito S., Caprioli A., Suerbaum S., Schmidt H.	He J., Innis B.L., Shrestha M.P., Clayson E.T., Scott R.M., Linthicum K.J., Musser G.G., Gigliotti S.C., Binn L.N., Kuschner R.A., Vaughn D.W.	Evidence that rodents are a reservoir of hepatitis E virus for humans in Nepal.	Genetic diversity of intimin genes of attaching and effacing Escherichia coli strains
NA	NA	NA	0	0	0	0	0	0	0	2	0	0	1	0,5	0	0	0	0	8	1,6	1	0,071428571	-1		10.1080/10575630290034294	10.1080/10575630290034294	11833624	NA	NA	NA	0	1	1	1	0	3	3	2	1	0,5	13	0,928571429	-12	2002	15	Buber E., Stindl A., Acan N.L., Kocagoz T., Zocher R.	Thangadurai D., Viswanathan M.B., Ramesh N.	Characterization of a new decahydropyridoquinoline from Indigofera longeracemosa Boiv. ex Baill. (Fabaceae).	Antimycobacterial activity of lipodepsipeptides produced by Pseudomonas syringae pv syringae B359
0	1	1	1	0	0	0	0	0	0	1	3	0,6	41	8,2	4	0,5	0	0	34	6,8	0	0	4	10.1016/S0029-7844(02)02631-5	10.1016/S0029-7844(02)02630-3	NA	12468198	7	8	12	6	8	11	9	4	6	4	1	47	5,875	43	5,375	4	2002	100	[No author name available]	[No author name available]	ACOG Committee Opinion: number 281, December 2002. Rubella vaccination.	The role of the generalist obstetrician-gynecologist in the early detection of ovarian cancer
8	0	5	1	3	0	0	NA	NA	NA	1	17	3,4	3	0,6	25	1,785714286	0	0	0	0	0	0	25	10.1016/S0168-3659(02)00412-1	10.1016/S0168-3659(02)00274-2	NA	12490382	0	2	0	0	1	0	0	NA	NA	NA	1	8	0,571428571	0	0	8	2002	8	Pine S., Barackman J., Ott G., O’Hagan D.	Hosseinkhani H., Tabata Y.	In vitro gene expression by cationized derivatives of an artificial protein with repeated RGD sequences, Pronectin.	Intranasal immunization with influenza vaccine and a detoxified mutant of heat labile enterotoxin from Escherichia coli (LTK63)
5	3	3	5	6	1	0	1	3	0	1	22	4,4	3	0,6	58	5,272727273	5	1	4	0,8	5	1	53	10.1002/art.10674	10.1002/art.10684	10.1002/art.10684	12483735	2	0	0	0	1	2	0	1	1	0	1	10	0,909090909	4	0,8	6	2002	14	López-Escribano H., Miñambres E., Labrador M., Bartolomé M.J., López-Hoyos M.	Steinfeld S.D., Demols P., Appelboom T.	Infliximab in primary Sjögren's syndrome: one-year followup.	Induction of cell death by sera from patients with acute brain injury as a mechanism of production of autoantibodies
6	3	4	4	3	2	0	1	2	0	1	20	4	55	11	25	4,166666667	5	1	27	5,4	5	0,5	20	10.1034/j.1600-065X.2001.1830118.x	10.1034/j.1600-065X.2002.19015.x	NA	11782260	8	15	12	9	11	12	2	1	9	3	1	55	9,166666667	33	3,3	22	2002	92	Cookson W.	Thomas J.M., Hubbard W.J., Sooudi S.K., Thomas F.T.	STEALTH matters: a novel paradigm of durable primate allograft tolerance.	Genetics and genomics of asthma and allergic diseases
10	4	4	7	4	3	1	1	5	1	1	29	5,8	17	3,4	66	6,6	11	2,2	5	1	11	2,2	55	10.1161/01.HYP.0000053552.86367.12	10.1161/01.HYP.0000046923.52222.58	NA	12511546	5	2	1	3	6	4	1	0	0	0	1	40	4	5	1	35	2003	46	Johnson F.K., Durante W., Peyton K.J., Johnson R.A.	Amano K., Matsubara H., Iba O., Okigaki M., Fujiyama S., Imada T., Kojima H., Nozawa Y., Kawashima S., Yokoyama M., Iwasaka T.	Enhancement of ischemia-induced angiogenesis by eNOS overexpression.	Heme oxygenase inhibitor restores arteriolar nitric oxide function in dahl rats
0	1	1	0	0	0	0	1	3	1	2	2	0,4	1	0,2	2	0,333333333	5	1	0	0	5	0,5	-3			NA	11802188	0	1	0	0	0	0	0	0	0	0	1	1	0,166666667	0	0	1	2002	2	Abood S.A.	Abu-Omar A.A.	Prevention of postpartum hemorrhage, safety and efficacy.	Medical research in developing countries still in Cinderella status
3	5	3	0	4	2	1	1	1	4	1	15	3	18	3,6	26	3,25	9	1,8	10	2	10	1,428571429	16	10.1097/00000539-200302000-00008	10.1097/00000539-200302000-00007	NA	12538174	3	4	8	2	1	2	1	2	3	2	1	28	3,5	12	1,714285714	16	2003	46	Nesher N., Zisman E., Wolf T., Sharony R., Bolotin G., David M., Uretzky G., Pizov R.	Lehmann A., Karzau J., Boldt J., Thaler E., Lang J., Isgro F.	Bispectral index-guided anesthesia in patients undergoing aortocoronary bypass grafting.	Strict thermoregulation attenuates myocardial injury during coronary artery bypass graft surgery as reflected by reduced levels of cardiac-specific troponin I
NA	NA	NA	NA	6	5	6	9	9	8	2	6	6	6	6	6	6	37	7,4	47	9,4	75	5,357142857	-69	10.1210/me.2002-0330	10.1210/me.2002-0323	10.1210/me.2002-0323	12554767	NA	NA	NA	NA	6	13	9	8	6	11	2	6	6	84	6	-78	2003	99	Fan M., Bigsby R.M., Nephew K.P.	Stoica G.E., Franke T.F., Wellstein A., Czubayko F., List H.-J., Reiter R., Morgan E., Martin M.B., Stoica A.	Estradiol rapidly activates Akt via the ErbB2 signaling pathway.	The NEDD8 pathway is required for proteasome-mediated degradation of human estrogen receptor (ER)-α and essential for the antiproliferative activity of ICI 182,780 in ERα-positive breast cancer cells
4	9	8	8	6	2	2	2	0	0	1	35	7	18	3,6	63	7,875	6	1,2	2	0,4	6	0,857142857	57	10.1046/j.1471-4159.2003.01550.x	10.1046/j.1471-4159.2003.01546.x	NA	12558978	6	3	4	4	1	2	0	0	0	0	1	24	3	4	0,571428571	20	2003	28	Cobb W.S., Abercrombie E.D.	Ahluwalia J., Yaqoob M., Urban L., Bevan S., Nagy I.	Activation of capsaicin-sensitive primary sensory neurones induces anandamide production and release.	Differential regulation of somatodendritic and nerve terminal dopamine release by serotonergic innervation of substantia nigra
NA	NA	NA	NA	3	7	6	1	1	2	2	3	3	0	0	3	3	17	3,4	3	0,6	25	1,785714286	-22	10.1039/b208572k	10.1039/b211177b	NA	12585428	NA	NA	NA	NA	0	0	0	3	0	0	2	0	0	3	0,214285714	-3	2003	4	Breunig H.J., Ghesner M.E., Lork E.	Deligny M., Carreaux F., Carboni B., Toupet L., Dujardin G.	A novel diastereoselective route to alpha-hydroxyalkyl dihydropyrans using a hetero Diels-Alder/allylboration sequence.	Synthesis of a stibindolyl anion from trimesitylantimony and potassium
NA	NA	NA	NA	1	5	5	2	2	1	2	1	1	1	1	1	1	15	3	6	1,2	17	1,214285714	-16			NA	12596084	NA	NA	NA	NA	1	1	1	2	1	1	2	1	1	14	1	-13	2003	15	Frikart M., Etienne S., Cornuz J., Zellweger J.-P.	Joos L., Eryüksel E., Brutsche M.H.	Functional genomics and gene microarrays--the use in research and clinical medicine.	Five-day plan for smoking cessation using group behaviour therapy
20	27	16	10	20	16	5	7	2	NA	1	93	18,6	7	1,4	198	18	30	7,5	5	1,25	30	7,5	168	10.1038/ncb942	10.1038/ncb941	10.1038/ncb941	12598905	1	0	1	3	2	0	3	1	1	NA	1	26	2,363636364	5	1,25	21	2003	33	Siekhaus D.E., Drubin D.G.	Suzawa M., Takada I., Yanagisawa J., Ohtake F., Ogawa S., Yamauchi T., Kadowaki T., Takeuchi Y., Shibuya H., Gotoh Y., Matsumoto K., Kato S.	Cytokines suppress adipogenesis and PPAR-gamma function through the TAK1/TAB1/NIK cascade.	Spontaneous receptor-independent heterotrimeric G-protein signalling in an RGS mutant
82	129	119	135	124	69	23	NA	NA	NA	1	589	117,8	2	0,4	942	72,46153846	92	46	2	1	92	46	850	10.1046/j.1365-313X.2003.01676.x	10.1046/j.1365-313X.2003.01691.x	NA	12609035	1	1	0	0	0	2	0	NA	NA	NA	1	18	1,384615385	2	1	16	2003	21	Kandasamy M.K., McKinney E.C., Meagher R.B.	Voinnet O., Rivas S., Mestre P., Baulcombe D.	An enhanced transient expression system in plants based on suppression of gene silencing by the p19 protein of tomato bushy stunt virus.	Cell cycle-dependent association of Arabidopsis actin-related proteins AtARP4 and AtARP7 with the nucleus
38	43	44	32	24	16	8	10	7	6	1	181	36,2	114	22,8	195	32,5	47	9,4	114	22,8	62	6,888888889	133	10.1038/ng1121	10.1038/ng1120	10.1038/ng1120	12612585	21	23	21	32	17	22	26	19	26	21	2	121	20,16666667	185	20,55555556	-64	2003	334	Fantes J., Ragge N.K., Lynch S.-A., McGill N.I., Collin J.R.O., Howard-Peebles P.N., Hayward C., Vivian A.J., Williamson K., Van Heyningen V., FitzPatrick D.R.	Haug K., Warnstedt M., Alekov A.K., Sander T., Ramírez A., Poser B., Maljevic S., Hebeisen S., Kubisch C., Rebstock J., Horvath S., Hallmann K., Dullinger J.S., Rau B., Haverkamp F., Beyenburg S., Schulz H., Janz D., Giese B., Müller-Newen G., Propping P., Elger C.E., Fahlke C., Lerche H., Heils A.	Mutations in CLCN2 encoding a voltage-gated chloride channel are associated with idiopathic generalized epilepsies.	Mutations in SOX2 cause anophthalmia
NA	NA	NA	NA	NA	7	1	2	1	4	2	7	Inf	0	NA	7	Inf	15	3	3	0,6	35	2,1875	-28	10.3758/BF03210834		NA	12198783	NA	NA	NA	NA	NA	1	1	0	1	0	2	0	NA	10	0,625	-10	2002	11	Treisman M.	Besner D., Stolz J.A.	Unconsciously controlled processing: the Stroop effect reconsidered.	Is signal detection theory fundamentally flawed? A response to Balakrishnan (1998a, 1998b, 1999).
NA	NA	NA	NA	NA	0	0	0	0	1	2	0	NA	0	NA	0	NA	1	0,2	26	5,2	7	0,466666667	-7	10.1016/S0166-6851(02)00303-1	10.1016/S0166-6851(02)00308-0	NA	12615337	NA	NA	NA	NA	NA	4	7	5	4	6	2	0	NA	45	3	-45	2003	47	Black C.G., Wang L., Wu T., Coppel R.L.	Barboza M., Duschak V.G., Cazzulo J.J., De Lederkremer R.M., Couto A.S.	Presence of sialic acid in N-linked oligosaccharide chains and O-linked N-acetylglucosamine in cruzipain, the major cysteine proteinase of Trypanosoma cruzi.	Apical location of a novel EGF-like domain-containing protein of Plasmodium falciparum
NA	NA	NA	NA	NA	9	13	17	6	6	2	0	NA	0	NA	0	NA	51	10,2	41	8,2	85	5,666666667	-85	10.1172/JCI200317321	10.1172/JCI200317271	10.1172/JCI17271	12618524	NA	NA	NA	NA	NA	4	12	12	8	5	2	0	NA	91	6,066666667	-91	2003	92	Ichimura H., Parthasarathi K., Quadri S., Issekutz A.C., Bhattacharya J.	Nurieva R.I., Treuting P., Duong J., Flavell R.A., Dong C.	Inducible costimulator is essential for collagen-induced arthritis.	Mechano-oxidative coupling by mitochondria induces proinflammatory responses in lung venular capillaries
NA	0	0	1	1	0	0	0	0	0	1	2	0,5	1	0,25	2	0,5	0	0	3	0,6	0	0	2			NA	12619192	NA	0	0	0	1	1	0	1	0	1	2	1	0,25	4	0,363636364	-3	2003	6	Çalgüneri M., Çobankara V., Özath D., Güler G., Apraş Ş., Pay S., Kiraz S., Ertenli I., Öztürk A.	Canbaz S., Ege T., Sunar H., Saygin G., Duran E.	Bilateral popliteal artery aneurysms with rupture and pseudoaneurysm formation on the left.	In visual loss due to giant cell arteritis reversible?
2	3	6	3	3	5	2	1	2	1	1	17	3,4	12	2,4	27	3,375	11	2,2	5	1	11	1,571428571	16		10.1007/BF03017798	10.1007/BF03017798	12620953	3	3	4	2	0	1	3	1	0	0	1	17	2,125	7	1	10	2003	28	Elwood T., Morris W., Martin L.D., Nespeca M.-K., Wilson D.A., Fleisher L.A., Robotham J.L., Nichols D.G.	Piper S.N., Kumle B., Maleck W.H., Kiessling A.-H., Lehmann A., Röhm K.D., Suttner S.W., Boldt J.	Diltiazem may preserve renal tubular integrity after cardiac surgery.	Bronchodilator premedication does not decrease respiratory adverse events in pediatric general anesthesia
0	5	4	1	7	5	0	2	1	2	1	17	3,4	9	1,8	26	3,25	10	2	11	2,2	12	1,714285714	14	10.1046/j.1365-2044.2003.02964_2.x	10.1046/j.1365-2044.2003.02964_4.x	NA	12625310	0	5	2	0	2	1	0	3	3	4	1	15	1,875	14	2	1	2003	30	Mukherjee K., Seavell C., Rawlings E., Weiss A.	Roehm K.D., Piper S.N., Maleck W.H., Boldt J.	Prevention of propofol-induced injection pain by remifentanil: a placebo-controlled comparison with lidocaine.	A comparison of total intravenous with balanced anaesthesia for middle ear surgery: Effects on postoperative nausea and vomiting, pain and conditions of surgery
2	4	4	5	2	1	1	0	3	1	1	17	3,4	52	10,4	20	2,857142857	6	1,2	39	7,8	9	1,125	11	10.1128/CDLI.10.2.286-292.2003	10.1128/CDLI.10.2.278-285.2003	NA	12626456	10	18	5	8	11	7	6	14	7	5	1	62	8,857142857	49	6,125	13	2003	115	Viscidi R.P., Rollison D.E.M., Viscidi E., Clayman B., Rubalcaba E., Daniel R., Major E.O., Shah K.V.	Uehara A., Sugawara S., Watanabe K., Echigo S., Sato M., Yamaguchi T., Takada H.	Constitutive expression of a bacterial pattern recognition receptor, CD14, in human salivary glands and secretion as a soluble form in saliva.	Serological cross-reactivities between antibodies to simian virus 40, BK virus, and JC virus assessed by virus-like-particle-based enzyme immunoassays
3	3	0	3	0	1	3	0	NA	NA	1	9	1,8	8	1,6	31	2,583333333	4	1,333333333	1	0,333333333	4	1,333333333	27	10.1210/jc.2002-021325	10.1210/jc.2002-021560	10.1210/jc.2002-021560	12629129	1	3	3	1	0	1	0	0	NA	NA	1	19	1,583333333	1	0,333333333	18	2003	21	Brown P., Scobie G.A., Townsend J., Bayne R.A.L., Seckl J.R., Saunders P.T.K., Anderson R.A.	Xu J., Luo X., Chegini N.	Differential expression, regulation, and induction of Smads, transforming growth factor-beta signal transduction pathway in leiomyoma, and myometrial smooth muscle cells and alteration by gonadotropin-releasing hormone analog.	Identification of a novel missense mutation that is as damaging to DAX-1 repressor function as a nonsense mutation
NA	NA	NA	NA	0	4	1	0	0	1	2	0	0	6	6	0	0	6	1,2	39	7,8	10	0,714285714	-10	10.1083/jcb.200208180	10.1083/jcb.200210139	10.1083/jcb.200210139	12642615	NA	NA	NA	NA	6	6	10	8	7	8	2	6	6	64	4,571428571	-58	2003	74	Ishikawa K., Catlett N.L., Novak J.L., Tang F., Nau J.J., Weisman L.S.	Liu H., Mardahl-Dumesnil M., Sweeney S.T., O'Kane C.J., Bernstein S.I.	Drosophila paramyosin is important for myoblast fusion and essential for myofibril formation.	Identification of an organelle-specific myosin V receptor
NA	5	14	20	16	11	8	8	4	6	2	55	13,75	11	2,75	55	13,75	37	7,4	12	2,4	58	5,272727273	-3	10.1038/ncb955	10.1038/ncb944	10.1038/ncb944	12652309	NA	1	2	6	2	3	3	2	3	1	2	11	2,75	18	1,636363636	-7	2003	33	Kramer J., Hawley R.S.	Sawada M., Hayes P., Matsuyama S.	Cytoprotective membrane-permeable peptides designed from the Bax-binding domain of Ku70.	The spindle-associated transmembrane protein Axs identifies a membranous structure ensheathing the meiotic spindle
5	3	1	6	5	3	4	2	0	1	1	20	4	5	1	23	3,285714286	10	2	3	0,6	12	1,5	11	10.1017/S0265021503000322	10.1017/S0265021503000310	NA	12650488	0	2	1	0	2	0	1	1	1	0	1	8	1,142857143	4	0,5	4	2003	12	Weber T.P., Große Hartlage M.A., Van Aken H., Booke M.	Schywalsky M., Ihmsen H., Tzabazis A., Fechner J., Burak E., Vornov J., Schwilden H.	Pharmacokinetics and pharmacodynamics of the new propofol prodrug GPI 15715 in rats.	Anaesthetic strategies to reduce perioperative blood loss in paediatric surgery
NA	10	39	37	28	22	18	13	14	11	2	114	28,5	36	9	114	28,5	78	15,6	41	8,2	130	11,81818182	-16	10.1038/ncb950	10.1038/ncb949	10.1038/ncb949	12652308	NA	10	12	7	7	11	14	6	3	7	2	36	9	60	5,454545455	-24	2003	107	Plattner R., Irvin B.J., Guo S., Blackburn K., Kazlauskas A., Abraham R.T., York J.D., Pendergast A.M.	Sawada M., Sun W., Hayes P., Leskov K., Boothman D.A., Matsuyama S.	Ku70 suppresses the apoptotic translocation of Bax to mitochondria.	A new link between the c-Abl tyrosine kinase and phosphoinositide signalling through PLC-γ1
1	2	2	0	0	0	1	1	0	0	1	5	1	13	2,6	14	1,555555556	2	0,4	16	3,2	2	0,333333333	12	10.1517/14712598.3.2.319	10.1517/14712598.3.2.305	10.1517/14712598.3.2.305	12662145	3	5	2	3	0	3	4	2	2	5	1	30	3,333333333	16	2,666666667	14	2003	49	Souriau C., Hudson P.J.	Rosenberg L., Lipsett M.	Biotherapeutic approaches to pancreatic cancer.	Recombinant antibodies for cancer diagnosis and therapy
6	12	14	12	12	3	1	0	1	1	1	56	11,2	9	1,8	72	9	6	1,2	12	2,4	6	0,857142857	66		10.1007/s00134-003-1699-x	10.1007/s00134-003-1699-x	12665995	0	2	2	1	4	5	0	4	1	2	1	16	2	12	1,714285714	4	2003	30	Mohler J., Azoulay-Dupuis E., Amory-Rivier C., Mazoit J.X., Bédos J.P.P., Rieux V., Moine P.	Boldt J., Brenner T., Lehmann A., Lang J., Kumle B., Werling C.	Influence of two different volume replacement regimens on renal function in elderly patients undergoing cardiac surgery: comparison of a new starch preparation with gelatin.	Streptococcus pneumoniae strain-dependent lung inflammatory responses in a murine model of pneumococcal pneumonia
1	6	4	4	3	4	4	5	3	4	3	18	3,6	13	2,6	25	3,125	20	4	9	1,8	25	3,571428571	0	10.1046/j.1365-2648.2003.02596.x	10.1046/j.1365-2648.2003.02595.x	NA	12670382	4	3	1	4	1	3	2	2	1	1	1	13	1,625	9	1,285714286	4	2003	23	Melanson P.M., Downe-Wamboldt B.	Tsay S.-L., Rong J.-R., Lin P.-F.	Acupoints massage in improving the quality of sleep and quality of life in patients with end-stage renal disease.	Confronting life with rheumatoid arthritis
NA	NA	NA	3	26	8	8	5	6	7	2	29	14,5	10	5	29	14,5	34	6,8	56	11,2	76	5,846153846	-47	10.1001/jama.289.12.1533	10.1001/jama.289.12.1523	10.1001/jama.289.12.1523	12672770	NA	NA	NA	0	10	18	18	6	10	4	2	10	5	122	9,384615385	-112	2003	151	Nash D., Magder L., Lustberg M., Sherwin R.W., Rubin R.J., Kaufmann R.B., Silbergeld E.K.	Levin L.I., Munger K.L., Rubertone M.V., Peck C.A., Lennette E.T., Spiegelman D., Ascherio A.	Multiple sclerosis and Epstein-Barr virus.	Blood Lead, Blood Pressure, and Hypertension in Perimenopausal and Postmenopausal Women
NA	NA	NA	0	5	8	8	5	14	2	2	5	2,5	4	2	5	2,5	37	7,4	9	1,8	73	5,615384615	-68	10.1021/bp025791i	10.1021/bp025738u	10.1021/bp025738u	12790626	NA	NA	NA	1	3	1	3	1	2	2	2	4	2	16	1,230769231	-12	2003	22	Crofcheck C., Loiselle M., Weekley J., Maiti I., Pattanaik S., Bummer P.M., Jay M.	Cui D., Gao H.	Advance and prospect of bionanomaterials.	Histidine tagged protein recovery from tobacco extract by foam fractionation
25	21	22	11	15	9	7	3	1	0	1	94	18,8	206	41,2	242	24,2	20	4	70	14	20	4	222	10.1016/S1535-6108(03)00030-8	10.1016/S1535-6108(03)00029-1	NA	12676581	40	45	46	35	40	20	14	17	16	3	1	378	37,8	70	14	308	2003	470	Isaacs J.S., Xu W., Neckers L.	Watnick R.S., Cheng Y.-N., Rangarajan A., Ince T.A., Weinberg R.A.	Ras modulates Myc activity to repress thrombospondin-1 expression and increase tumor angiogenesis.	Heat shock protein 90 as a molecular target for cancer therapeutics
NA	NA	NA	NA	6	3	0	3	1	0	2	6	6	6	6	6	6	7	1,4	40	8	10	0,714285714	-4	10.1016/S0092-8674(03)00200-9	10.1016/S0092-8674(03)00232-0	NA	12679039	NA	NA	NA	NA	6	14	6	9	10	1	2	6	6	88	6,285714286	-82	2003	110	Ayad N.G., Rankin S., Murakami M., Jebanathirajah J., Gygi S., Kirschner M.W.	Yamaguchi R., Newport J.	A role for Ran-GTP and Crm1 in blocking re-replication.	Tome-1, a trigger of mitotic entry, is degraded during G1 via the APC
NA	NA	NA	NA	0	2	2	1	1	1	2	0	0	1	1	0	0	7	1,4	10	2	12	0,857142857	-12	10.1177/0269881103017001714	10.1177/0269881103017001713	10.1177/0269881103017001713	12680748	NA	NA	NA	NA	0	1	3	2	2	2	2	1	1	35	2,5	-34	2003	39	Mulholland C., Lynch G., King D.J., Cooper S.J.	Niederhofer H., Staffen W., Mair A.	A placebo-controlled study of lofexidine in the treatment of children with tic disorders and attention deficit hyperactivity disorder.	A double-blind, placebo-controlled trial of sertraline for depressive symptoms in patients with stable, chronic schizophrenia
2	4	3	4	5	3	6	3	4	4	2	18	3,6	31	6,2	18	3	20	4	12	2,4	27	3	-9	10.1093/sleep/26.2.150	10.1093/sleep/26.2.139	NA	12683472	3	7	8	7	6	2	4	2	3	1	1	33	5,5	20	2,222222222	13	2003	57	Hendricks J.C., Kirk D., Panckeri K., Miller M.S., Pack A.I.	Fogel R.B., Malhotra A., Dalagiorgou G., Robinson M.K., Jakab M., Kikinis R., Pittman S.D., White D.P.	Anatomic and physiologic predictors of apnea severity in morbidly obese subjects.	Modafinil maintains waking in the fruit fly Drosophila melanogaster
NA	NA	NA	2	7	2	2	2	2	1	2	9	4,5	18	9	9	4,5	9	1,8	34	6,8	20	1,538461538	-11	10.1038/sj.onc.1206311	10.1038/sj.onc.1206464	10.1038/sj.onc.1206464	12687010	NA	NA	NA	5	13	8	8	4	8	6	2	18	9	70	5,384615385	-52	2003	100	Post D.E., Van Meir E.G.	Stoica G.E., Franke T.F., Wellstein A., Morgan E., Czubayko F., List H.-J., Reiter R., Martin M.B., Stoica A.	Heregulin-beta1 regulates the estrogen receptor-alpha gene expression and activity via the ErbB2/PI 3-K/Akt pathway.	A novel hypoxia-inducible factor (HIF) activated oncolytic adenovirus for cancer therapy
NA	NA	NA	NA	0	0	0	0	0	0	3	0	0	0	0	0	0	0	0	15	3	0	0	0	10.1046/j.1341-8076.2003.00072.x	10.1046/j.1341-8076.2003.00065.x	NA	12696621	NA	NA	NA	NA	0	1	4	3	4	3	2	0	0	64	4,571428571	-64	2003	66	Thabet S.M.A., Thabet A.S.M.A.	Ogunyemi D., Vargas N., Fukushima T., Hon E.	International Session Award. Non-invasive cutaneous cardiovascular dynamics (CVD) as a predictor of preterm delivery: a pilot study.	Defective sexuality and female circumcision: The cause and the possible management
7	8	14	13	4	13	6	7	2	6	3	46	9,2	6	1,2	46	7,666666667	34	6,8	22	4,4	46	5,111111111	0	10.1021/jf021166h	10.1021/jf021164x	10.1021/jf021164x	12696935	1	1	2	1	1	7	3	4	4	4	2	6	1	27	3	-21	2003	37	Xu H., Zhang N., Casida J.E.	Walker T.S., Bais H.P., Halligan K.M., Stermitz F.R., Vivanco J.M.	Metabolic profiling of root exudates of Arabidopsis thaliana.	Insecticides in Chinese medicinal plants: Survey leading to jacaranone, a neurotoxicant and glutathione-reactive quinol
17	15	13	9	4	7	0	NA	NA	NA	1	58	11,6	25	5	172	13,23076923	7	3,5	5	2,5	7	3,5	165	10.1074/jbc.M302674200	10.1074/jbc.M302780200	10.1074/jbc.M302780200	12697749	5	5	3	8	4	4	1	NA	NA	NA	1	64	4,923076923	5	2,5	59	2003	75	Hancock M.A., Boffa M.B., Marcovina S.M., Nesheim M.E., Koschinsky M.L.	Yuan Z.-Q., Feldman R.I., Sussman G.E., Coppola D., Nicosia S.V., Cheng J.Q.	AKT2 inhibition of cisplatin-induced JNK/p38 and Bax activation by phosphorylation of ASK1: implication of AKT2 in chemoresistance.	Inhibition of plasminogen activation by lipoprotein(a). Critical domains in apolipoprotein(a) and mechanism of inhibition on fibrin and degraded fibrin surfaces
NA	NA	NA	NA	NA	0	0	4	0	2	2	0	NA	0	NA	0	NA	6	1,2	8	1,6	8	0,533333333	-8	10.1016/S0188-4409(02)00468-X	10.1016/S0188-4409(02)00470-8	10.1016/S0188-4409(02)00470-8	12700012	NA	NA	NA	NA	NA	0	1	3	3	1	2	0	NA	17	1,133333333	-17	2003	17	Zúñiga-González G.M., Torres-Bugarín O., Zamora-Perez A.L., Gómez-Meda B.C., Ramos-Ibarra Ma.L., Gallegos-Arreola P., Flores-García A., López-Uribe A.	Lieto E., Castellano P., Ferraraccio F., Orditura M., De Vita F., Romano C., Pignatelli C., Galizia G.	Normal interleukin-10 serum level opposed to high serum levels of carbohydrate antigen 19-9 and cancer antigens 125 and 50 in a case of true splenic cyst.	Induction of micronucleated erythrocytes in mouse peripheral blood after cutaneous application of 5-fluorouracil
NA	NA	NA	NA	1	2	2	0	0	0	2	1	1	0	0	1	1	4	0,8	8	1,6	8	0,571428571	-7	10.1016/S0013-9351(02)00084-1	10.1016/S0013-9351(02)00055-5	NA	12804513	NA	NA	NA	NA	0	1	3	1	1	2	2	0	0	19	1,357142857	-19	2003	20	Yang C.-Y., Chang C.-C., Tsai S.-S., Chuang H.-Y., Ho C.-K., Wu T.-N., Sung F.-C.	Leong S.T., Laortanakul P.	Indicators of benzene emissions and exposure in Bangkok street.	Preterm delivery among people living around Portland cement plants
NA	NA	5	19	29	11	9	8	9	4	2	53	17,66666667	27	9	53	17,66666667	41	8,2	98	19,6	78	6,5	-25	10.1021/ja034848+	10.1021/ja034752f	10.1021/ja034752f	12720429	NA	NA	2	14	11	21	19	20	16	22	2	27	9	171	14,25	-144	2003	215	McGuinness D.S., Wasserscheid P., Keim W., Morgan D., Dixon J.T., Bollmann A., Maumela H., Hess F., Englert U.	Sezen B., Sames D.	Selective C-arylation of free (NH)-heteroarenes via catalytic C-H bond functionalization.	First Cr(III)-SNS complexes and their use as highly efficient catalysts for the trimerization of ethylene to 1-hexene
3	3	4	6	7	3	1	2	3	1	1	23	4,6	13	2,6	31	3,1	10	2	7	1,4	10	2	21	10.1080/713847128	10.1080/713847136	10.1080/713847136	12735096	4	1	2	2	4	2	4	0	1	0	1	20	2	7	1,4	13	2003	29	Pukall C.F., Payne K.A., Binik Y.M., Khalifé S.	Weijmar Schultz W.C.M., Van De Wiel H.B.M.	Sexuality, intimacy, and gynecological cancer.	Pain measurement in vulvodynia
5	6	5	4	3	4	1	3	2	0	1	23	4,6	8	1,6	30	3,75	10	2	6	1,2	10	1,428571429	20	10.1016/S0003-4975(02)04903-2	10.1016/S0003-4975(02)04376-X	NA	12735579	3	2	1	0	2	0	1	3	2	0	1	14	1,75	6	0,857142857	8	2003	23	Albert A.A., Beller C.J., Walter J.A., Arnrich B., Rosendahl U.P., Priss H., Ennker J.	Kumle B., Boldt J., Suttner S.W., Piper S.N., Lehmann A., Blome M.	Influence of prolonged cardiopulmonary bypass times on splanchnic perfusion and markers of splanchnic organ function.	Preoperative high leukocyte count: A novel risk factor for stroke after cardiac surgery
NA	2	6	13	2	7	4	2	0	2	2	23	5,75	5	1,25	23	5,75	15	3	7	1,4	25	2,272727273	-2	10.1016/S1368-8375(03)00012-5	10.1016/S1368-8375(03)00011-3	NA	12747975	NA	0	1	1	3	1	1	1	2	2	2	5	1,25	10	0,909090909	-5	2003	19	Vered M., Daniel N., Hirshberg A., Dayan D.	Sudbø J., Ristimäki A., Sondresen J.E., Kildal W., Boysen M., Koppang H.S., Reith A., Risberg B., Nesland J.M., Bryne M.	Cyclooxygenase-2 (COX-2) expression in high-risk premalignant oral lesions.	Histomorphologic and morphometric changes in minor salivary glands of the rat tongue during 4-nitroquinoline-1-oxide-induced carcinogenesis
NA	NA	NA	NA	NA	3	1	1	2	5	2	0	NA	0	NA	0	NA	12	2,4	24	4,8	15	1	-15	10.1086/376438	10.1086/375655	10.1086/375655	12761696	NA	NA	NA	NA	NA	2	6	5	4	7	2	0	NA	52	3,466666667	-52	2003	53	Bugawan T.L., Mirel D.B., Valdes A.M., Panelo A., Pozzilli P., Erlich H.A.	Mannila H., Koivisto M., Perola M., Varilo T., Hennah W., Ekelund J., Lukk M., Peltonen L., Ukkonen E.	Minimum description length block finder, a method to identify haplotype blocks and to compare the strength of block boundaries.	Association and interaction of the IL4R, IL4, and IL13 loci with type 1 diabetes among filipinos
1	4	3	2	0	2	NA	NA	NA	NA	1	10	2	30	6	66	4,714285714	2	2	1	1	2	2	64	10.1074/jbc.M303886200	10.1074/jbc.M303808200	10.1074/jbc.M303808200	12750372	7	9	7	4	3	1	NA	NA	NA	NA	1	108	7,714285714	1	1	107	2003	110	Chinopoulos C., Starkov A.A., Fiskum G.	Kraus S., Benard O., Naor Z., Seger R.	c-Src is activated by the epidermal growth factor receptor in a pathway that mediates JNK and ERK activation by gonadotropin-releasing hormone in COS7 cells.	Cyclosporin A-insensitive permeability transition in brain mitochondria. Inhibition by 2-aminoethoxydiphenyl borate
0	0	2	1	0	1	0	0	0	0	1	3	0,6	2	0,4	3	0,5	1	0,2	0	0	1	0,111111111	2	10.1080/00207450390162029	10.1080/00207450390162010	NA	12751431	1	0	0	1	0	0	0	0	0	0	1	4	0,666666667	0	0	4	2003	4	Krishnan R.V.	Leisman G., Koch P.	Synaptic strengthening and continuum activity-wave growth in temporal sequencing during cognitive tasks.	A new extra-vertebral treatment model for incomplete spinal cord injuries
1	0	1	1	2	1	0	0	0	0	1	5	1	9	1,8	10	1,111111111	1	0,2	4	0,8	1	0,166666667	9		10.1177/0148607103027003208	10.1177/0148607103027003208	12757116	3	0	3	0	3	0	2	1	1	0	1	21	2,333333333	4	0,666666667	17	2003	25	García-de-Lorenzo A., López-Martínez J., Planas M., Chacón P., Montejo J.C., Bonet A., Ortiz-Leyba C., Sánchez-Segura J.M., Ordóñez J., Acosta J., Grau T., Jiménez F.J.	Shang E., Geiger N., Sturm J.W., Post S.	Pump-assisted versus gravity-controlled enteral nutrition in long-term percutaneous endoscopic gastrostomy patients: a prospective controlled trial.	Safety and metabolic tolerance of a concentrated long-chain triglyceride lipid emulsion in critically ill septic and trauma patients
NA	NA	NA	NA	0	0	0	0	0	0	2	0	0	0	0	0	0	0	0	0	0	1	0,071428571	-1			NA	12757644	NA	NA	NA	NA	0	0	0	0	0	0	3	0	0	0	0	0	2003	NA	Xing H., Li J., Gao Q.L., Wu J.H., Gao C., Lu Y.P., Ma D.	He X.X., Hu P.J., Wong B.C., Lam S.K., Xia H.H.	[Chronic Helicobacter pylori infection induces apoptosis-resistance in gastric epithelial cells].	Impact of cyclin-dependent kinase inhibitor p27 on resistance of ovarian cancer multicellular spheroids to taxol
NA	NA	NA	NA	12	16	4	5	5	5	2	12	12	17	17	12	12	35	7	136	27,2	76	5,428571429	-64	10.1016/S0092-8674(03)00350-7	10.1016/S0092-8674(03)00349-0	NA	12757708	NA	NA	NA	NA	17	35	34	23	25	19	2	17	17	262	18,71428571	-245	2003	314	Chen H.-K., Fernandez-Funez P., Acevedo S.F., Lam Y.C., Kaytor M.D., Fernandez M.H., Aitken A., Skoulakis E.M.C., Orr H.T., Botas J., Zoghbi H.Y.	Chandok M.R., Ytterberg A.J., Van Wijk K.J., Klessig D.F.	The pathogen-inducible nitric oxide synthase (iNOS) in plants is a variant of the P protein of the glycine decarboxylase complex.	Interaction of Akt-phosphorylated ataxin-1 with 14-3-3 mediates neurodegeneration in spinocerebellar ataxia type 1
NA	0	0	1	0	2	1	2	1	1	2	1	0,25	6	1,5	1	0,25	7	1,4	10	2	10	0,909090909	-9		10.1016/S0011-3840(03)00011-X	10.1016/S0011-3840(03)00011-X	12813423	NA	0	2	2	2	0	6	0	2	2	2	6	1,5	20	1,818181818	-14	2003	29	Tuttle-Newhall J.E., Collins B.H., Kuo P.C., Schoeder R.	Angelos P., Lafreniere R., Murphy T.F., Rosen W.	Ethical issues in surgical treatment and research.	Organ donation and treatment of the multi-organ donor
NA	NA	3	10	6	4	1	1	4	2	1	19	6,333333333	9	3	19	6,333333333	12	2,4	15	3	14	1,166666667	5	10.1128/JVI.77.12.7078-7092.2003	10.1128/JVI.77.12.7067-7077.2003	NA	12768027	NA	NA	1	6	2	2	7	3	1	2	2	9	3	22	1,833333333	-13	2003	32	Lin X., Derdeyn C.A., Blumenthal R., West J., Hunter E.	Hui E.K.-W., Barman S., Yang T.Y., Nayak D.P.	Basic residues of the helix six domain of influenza virus M1 involved in nuclear translocation of M1 can be replaced by PTAP and YPDL late assembly domain motifs.	Progressive truncations C terminal to the membrane-spanning domain of simian immunodeficiency virus Env reduce fusogenicity and increase concentration dependence of Env for fusion
2	7	1	5	2	1	0	1	0	1	1	17	3,4	8	1,6	30	3,333333333	3	0,6	5	1	3	0,5	27	10.1007/s00787-003-0327-1	10.1007/s00787-003-0321-7	10.1007/s00787-003-0321-7	12768462	4	2	1	0	1	1	1	1	1	1	1	8	0,888888889	6	1	2	2003	15	Zukauskiene R., Ignataviciene K., Daukantaite D.	Niederhofer H., Staffen W.	Acamprosate and its efficacy in treating alcohol dependent adolescents.	Subscales scores of the Lithuanian version of CBCL: Preliminary data on the emotional and behavioural problems in childhood and adolescence
NA	NA	1	13	16	14	3	4	2	4	2	30	10	28	9,333333333	30	10	27	5,4	46	9,2	40	3,333333333	-10	10.1128/MCB.23.12.4283-4294.2003	10.1128/MCB.23.12.4267-4282.2003	NA	12773570	NA	NA	3	10	15	11	13	8	5	9	2	28	9,333333333	78	6,5	-50	2003	118	Hirabayashi S., Tajima M., Yao I., Nishimura W., Mori H., Hata Y.	Roovers K., Assoian R.K.	Effects of rho kinase and actin stress fibers on sustained extracellular signal-regulated kinase activity and activation of G(1) phase cyclin-dependent kinases.	JAM4, a junctional cell adhesion molecule interacting with a tight junction protein, MAGI-1
NA	NA	NA	0	4	1	1	0	1	0	3	4	2	1	0,5	4	2	3	0,6	8	1,6	4	0,307692308	0	10.1042/CS20030087	10.1042/CS20020313	10.1042/CS20020313	12797863	NA	NA	NA	0	1	2	1	4	0	1	2	1	0,5	19	1,461538462	-18	2003	22	El Yousfi M., Breuillé D., Papet I., Blum S., André M., Mosoni L., Denis P., Buffière C., Obled C.	Sun X., Mammen J.M.V., Tian X.	Sepsis induces the transcription of the glucocorticoid receptor in skeletal muscle cells.	Increased tissue protein synthesis during spontaneous inflammatory bowel disease in HLA-B27 rats
4	1	1	2	0	0	0	0	NA	NA	1	8	1,6	60	12	20	1,666666667	0	0	14	4,666666667	0	0	20	10.1016/S0024-3205(03)00409-0	10.1016/S0024-3205(03)00408-9	NA	12801598	21	12	11	7	9	3	8	3	NA	NA	1	126	10,5	14	4,666666667	112	2003	144	DiLeone R.J., Georgescu D., Nestler E.J.	Kasckow J.W., Aguilera G., Mulchahey J.J., Sheriff S., Herma J.P.	In vitro regulation of corticotropin-releasing hormone.	Lateral hypothalamic neuropeptides in reward and drug addiction
NA	NA	NA	NA	0	7	0	3	3	0	2	0	0	1	1	0	0	13	2,6	170	34	17	1,214285714	-17	10.1136/gut.52.7.981	10.1136/gut.52.7.975	NA	12801955	NA	NA	NA	NA	1	36	45	36	28	25	2	1	1	303	21,64285714	-302	2003	323	McCarthy J., O'Mahony L., O'Callaghan L., Sheil B., Vaughan E.E., Fitzsimons N., Fitzgibbon J., O'Sullivan G.C., Kiely B., Collins J.K., Shanahan F.	Lindsay J.O., Ciesielski C.J., Scheinin T., Brennan F.M., Hodgson H.J.	Local delivery of adenoviral vectors encoding murine interleukin 10 induces colonic interleukin 10 production and is therapeutic for murine colitis.	Double blind, placebo controlled trial of two probiotic strains in interleukin 10 knockout mice and mechanistic link with cytokine balance
NA	NA	NA	NA	NA	11	4	4	2	2	2	0	NA	0	NA	0	NA	23	4,6	457	91,4	59	3,933333333	-59	10.1038/nature01730	10.1038/nature01709	10.1038/nature01709	12808467	NA	NA	NA	NA	NA	104	96	85	81	91	2	0	NA	1061	70,73333333	-1061	2003	1079	Mangeat B., Turelli P., Caron G., Friedli M., Perrin L., Trono D.	Kawasaki H., Taira K.	Hes1 is a target of microRNA-23 during retinoic-acid-induced neuronal differentiation of NT2 cells.	Broad antiretroviral defence by human APOBEC3G through lethal editing of nascent reverse transcripts
5	2	1	2	1	2	1	0	0	0	1	11	2,2	9	1,8	14	2	3	0,6	7	1,4	5	0,625	9	10.1128/IAI.71.7.3748-3756.2003	10.1128/IAI.71.7.3740-3747.2003	NA	12819056	3	4	1	1	0	2	2	2	0	1	1	13	1,857142857	8	1	5	2003	23	Olango G.J., Roy F., Sheets S.M., Young M.K., Fletcher H.M.	Mori N., Krensky A.M., Geleziunas R., Wada A., Hirayama T., Sasakawa C., Yamamoto N.	Helicobacter pylori induces RANTES through activation of NF-kappa B.	Gingipain RgpB is excreted as a proenzyme in the vimA-defective mutant porphyromonas gingivalis FLL92
0	0	0	0	1	0	0	0	0	0	1	1	0,2	12	2,4	1	0,166666667	0	0	23	4,6	0	0	1			NA	12833645	3	4	2	2	1	6	2	4	7	4	2	13	2,166666667	38	4,222222222	-25	2003	56	Han H.S., Yenari M.A.	Hutchings A., Thomas J.M.	Transplantation: tolerance.	Cellular targets of brain inflammation in stroke
30	21	18	21	25	3	7	3	2	1	1	115	23	42	8,4	187	20,77777778	16	3,2	35	7	18	3	169	10.1016/S0092-8674(03)00436-7	10.1016/S0092-8674(03)00465-3	NA	12837248	9	7	12	9	5	6	7	9	5	8	1	77	8,555555556	37	6,166666667	40	2003	129	Maiato H., Fairley E.A.L., Rieder C.L., Swedlow J.R., Sunkel C.E., Earnshaw W.C.	Kitagawa H., Fujiki R., Yoshimura K., Mezaki Y., Uematsu Y., Matsui D., Ogawa S., Unno K., Okubo M., Tokita A., Nakagawa T., Ito T., Ishimi Y., Nagasawa H., Matsumoto T., Yanagisawa J., Kato S.	The chromatin-remodeling complex WINAC targets a nuclear receptor to promoters and is impaired in Williams syndrome.	Human CLASP1 is an outer kinetochore component that regulates spindle microtubule dynamics
NA	NA	0	5	9	5	1	4	1	4	2	14	4,666666667	34	11,33333333	14	4,666666667	15	3	33	6,6	18	1,5	-4	10.1002/path.1369	10.1002/path.1356	10.1002/path.1356	12845635	NA	NA	2	13	19	11	6	4	9	3	2	34	11,33333333	57	4,75	-23	2003	109	Schraml P., Bucher C., Bissig H., Nocito A., Haas P., Wilber K., Seelig S., Kononen J., Mihatsch M.J., Dirnhofer S., Sauter G.	Saleh F.H., Crotty K.A., Hersey P., Menzies S.W., Rahman W.	Autonomous histopathological regression of primary tumours associated with specific immune responses to cancer antigens.	Cyclin E overexpression and amplification in human tumours
5	2	3	5	6	1	0	1	0	0	1	21	4,2	30	6	25	2,777777778	2	0,4	7	1,4	2	0,333333333	23	10.1089/107632703322066697	10.1089/107632703322066688	10.1089/107632703322066688	12857419	6	6	8	7	3	3	1	2	1	0	1	41	4,555555556	8	1,333333333	33	2003	52	Van Den Dolder J., Bancroft G.N., Sikavitsas V.I., Spauwen P.H.M., Mikos A.G., Jansen J.A.	Kofidis T., Akhyari P., Wachsmann B., Mueller-Stahl K., Boublik J., Ruhparwar A., Mertsching H., Balsam L., Robbins R., Haverich A.	Clinically established hemostatic scaffold (tissue fleece) as biomatrix in tissue- and organ-engineering research.	Effect of fibronectin- and collagen I-coated titanium fiber mesh on proliferation and differentiation of osteogenic cells
NA	NA	NA	11	82	21	9	4	6	2	1	93	46,5	19	9,5	93	46,5	42	8,4	333	66,6	67	5,153846154	26	10.1126/science.1086870	10.1126/science.1086050	10.1126/science.1086050	12869699	NA	NA	NA	2	17	46	56	67	86	78	2	19	9,5	993	76,38461538	-974	2003	1058	Gardner T.A., Côté I.M., Gill J.A., Grant A., Watkinson A.R.	Schramke V., Allshire R.	Hairpin RNAs and retrotransposon LTRs effect RNAi and chromatin-based gene silencing.	Long-term region-wide declines in Caribbean corals
4	3	7	1	1	0	NA	NA	NA	NA	1	16	3,2	0	0	75	5,357142857	0	0	0	0	0	0	75			NA	12873984	0	0	0	0	0	0	NA	NA	NA	NA	1	27	1,928571429	0	0	27	2003	27	Laposa R.R., Feeney L., Cleaver J.E.	Sasaki M., Tanaka Y., Kaneuchi M., Sakuragi N., Dahiya R.	CYP1B1 gene polymorphisms have higher risk for endometrial cancer, and positive correlations with estrogen receptor alpha and estrogen receptor beta expressions.	Recapitulation of the cellular xeroderma pigmentosum-variant phenotypes using short interfering RNA for DNA polymerase H
5	5	3	8	10	5	6	1	1	4	1	31	6,2	6	1,2	36	5,142857143	17	3,4	3	0,6	17	2,125	19	10.1097/00000542-200308000-00012	10.1097/00000542-200308000-00011	NA	12883403	3	2	0	1	0	1	0	0	2	0	1	10	1,428571429	3	0,375	7	2003	13	Loke J.C.P., Kraev N., Sharma P., Du G., Patel L., Kraev A., MacLennan D.H.	Fechner J., Ihmsen H., Hatterscheid D., Schiessl C., Vornov J.J., Burak E., Schwilden H., Schüttler J.	Pharmacokinetics and clinical pharmacodynamics of the new propofol prodrug GPI 15715 in volunteers.	Detection of a novel ryanodine receptor subtype 1 mutation (R328W) in a malignant hyperthermia family by sequencing of a leukocyte transcript
NA	NA	NA	NA	3	2	1	2	1	4	2	3	3	1	1	3	3	10	2	61	12,2	17	1,214285714	-14	10.1126/science.1082690	10.1126/science.1086998	10.1126/science.1086998	12893944	NA	NA	NA	NA	1	13	13	9	20	6	2	1	1	106	7,571428571	-105	2003	118	Gu C., Jan Y.N., Jan L.Y.	Quattrocchi C.C., Huang C., Niu S., Sheldon M., Benhayon D., Cartwright Jr. J., Mosier D.R., Keller F., D'Arcangelo G.	Reelin promotes peripheral synapse elimination and maturation.	A conserved domain in axonal targeting of Kv1 (Shaker) voltage-gated potassium channels
NA	NA	NA	NA	NA	11	12	5	5	7	2	0	NA	0	NA	0	NA	40	8	47	9,4	80	5,333333333	-80	10.1046/j.1365-2036.2003.01665.x	10.1046/j.1365-2036.2003.01661.x	NA	12895212	NA	NA	NA	NA	NA	11	12	8	10	6	2	0	NA	66	4,4	-66	2003	67	Sandborn W.J., Feagan B.G.	Cremonini F., Di Caro S., Delgado-Aros S., Sepulveda A., Gasbarrini G., Gasbarrini A., Camilleri M.	Meta-analysis: the relationship between Helicobacter pylori infection and gastro-oesophageal reflux disease.	Review article: Mild to moderate Crohn's disease - Defining the basis for a new treatment algorithm
3	2	5	2	1	1	1	0	0	0	1	13	2,6	4	0,8	28	2,8	2	0,4	3	0,6	2	0,4	26	10.1021/bi027298l	10.1021/bi0348765	10.1021/bi0348765	12899616	1	1	0	0	2	1	0	2	0	0	1	19	1,9	3	0,6	16	2003	22	Scholz S.R., Korn C., Bujnicki J.M., Gimadutdinow O., Pingoud A., Meiss G.	Pavlíček J., Sopko B., Ettrich R., Kopecký Jr. V., Baumruk V., Man P., Havlíček V., Vrbacký M., Martínková L., Křen V., Pospíšil M., Bezouška K.	Molecular characterization of binding of calcium and carbohydrates by an early activation antigen of lymphocytes CD69.	Experimental evidence for a ββα-Me-finger nuclease motif to represent the active site of the caspase-activated DNase
NA	NA	NA	NA	0	0	0	0	0	0	2	0	0	1	1	0	0	0	0	31	6,2	1	0,071428571	-1		10.1186/1476-4598-2-25	10.1186/1476-4598-2-25	12935295	NA	NA	NA	NA	1	12	7	6	5	1	2	1	1	64	4,571428571	-63	2003	73	Wary K.K., Thakker G.D., Humtsoe J.O., Yang J.	Kracklauer M.P., Schmidt C., Sclabas G.M.	TGFbeta1 signaling via alphaVbeta6 integrin.	Analysis of VEGF-responsive genes involved in the activation of endothelial cells
0	0	1	0	3	2	1	2	0	0	2	4	0,8	66	13,2	4	0,5	5	1	27	5,4	5	0,714285714	-1			NA	12907126	15	12	16	13	10	4	9	4	7	3	1	87	10,875	31	4,428571429	56	2003	126	[No author name available]	[No author name available]	ACOG Committee Opinion Number 284, August 2003: Nonobstetric surgery in pregnancy.	ACOG Practice Bulletin: clinical management guidelines for obstetrician-gynecologists. Number 45, August 2003. Cervical cytology screening (replaces committee opinion 152, March 1995).
NA	0	4	2	3	2	3	1	1	2	2	9	2,25	1	0,25	9	2,25	9	1,8	1	0,2	10	0,909090909	-1	10.1016/S1368-8375(03)00098-8	10.1016/S1368-8375(02)00146-X	NA	13679198	NA	0	0	1	0	1	0	0	0	0	3	1	0,25	1	0,090909091	0	2003	2	Vučićević-Boras V., Lukinac L.J., Cekić-Arambašin A.	Sudbø J., Bryne M., Mao L., Lotan R., Reith A., Kildal W., Davidson B., Søland T.M., Lippman S.M.	Molecular based treatment of oral cancer.	Evaluation of tumour markers in patients with burning mouth syndrome
NA	NA	NA	NA	NA	4	7	10	6	4	2	0	NA	0	NA	0	NA	31	6,2	8	1,6	90	6	-90	10.1046/j.1528-1157.2003.05203.x	10.1046/j.1528-1157.2003.66702.x	NA	12919395	NA	NA	NA	NA	NA	1	1	1	2	3	2	0	NA	22	1,466666667	-22	2003	22	Adachi N., Kato M., Sekimoto M., Ichikawa I., Akanuma N., Uesugi H., Matsuda H., Ishida S., Onuma T.	Schaller B., Rüegg S.J.	Brain tumor and seizures: pathophysiology and its implications for treatment revisited.	Recurrent postictal psychosis after remission of interictal psychosis: Further evidence of bimodal psychosis
NA	NA	0	7	7	4	4	1	0	2	3	14	4,666666667	36	12	14	4,666666667	11	2,2	63	12,6	14	1,166666667	0	10.1016/S1534-5807(03)00206-5	10.1016/S1534-5807(03)00201-6	NA	12919678	NA	NA	2	17	17	18	10	15	14	6	2	36	12	108	9	-72	2003	160	Santoro M.M., Gaudino G., Marchisio P.C.	Roovers K., Klein E.A., Castagnino P., Assoian R.K.	Nuclear translocation of LIM kinase mediates Rho-Rho kinase regulation of cyclin D1 expression.	The MSP receptor regulates α6β4 and α3β1 integrins via 14-3-3 proteins in keratinocyte migration
8	7	2	3	7	5	1	0	1	0	1	27	5,4	47	9,4	55	6,111111111	7	1,4	18	3,6	7	1,166666667	48	10.1016/S1074-7613(03)00209-7	10.1016/S1074-7613(03)00204-8	NA	12932358	14	8	8	4	13	5	8	2	3	0	1	74	8,222222222	18	3	56	2003	98	Michael N., Shen H.M., Longerich S., Kim N., Longacre A., Storb U.	Layer K., Lin G., Nencioni A., Hu W., Schmucker A., Antov A.N., Li X., Takamatsu S., Chevassut T., Dower N.A., Stang S.L., Beier D., Buhlmann J., Bronson R.T., Elkon K.B., Stone J.C., Van Parijs L., Lim B.	Autoimmunity as the consequence of a spontaneous mutation in Rasgrp1.	The E box motif CAGGTG enhances somatic hypermutation without enhancing transcription
1	0	1	0	1	0	0	0	0	0	1	3	0,6	0	0	4	0,4	0	0	0	0	0	0	4			NA	12933396	0	0	0	0	0	0	0	0	0	0	1	2	0,2	0	0	2	2003	2	Ikeda Y., Nishikawa K., Ohashi K., Mori T., Asada A.	Fujii Y., Uemura A., Toyooka H.	Midazolam-induced muscle dysfunction and its recovery in fatigued diaphragm in dogs.	Epidural clonidine suppresses the baroreceptor-sympathetic response depending on isoflurane concentrations in cats
13	11	8	6	9	5	0	NA	NA	NA	1	47	9,4	58	11,6	129	9,923076923	5	2,5	10	5	5	2,5	124	10.1074/jbc.M306295200	10.1074/jbc.M306160200	10.1074/jbc.M306160200	12933816	12	17	10	8	11	7	3	NA	NA	NA	1	159	12,23076923	10	5	149	2003	176	Marsin S., Vidal A.E., Sossou M., Ménissier-De Murcia J., Le Page F., Boiteux S., De Murcia G., Radicella J.P.	Sun M., Yang L., Feldman R.I., Sun X.-M., Bhalla K.N., Jove R., Nicosia S.V., Cheng J.Q.	Activation of phosphatidylinositol 3-kinase/Akt pathway by androgen through interaction of p85alpha, androgen receptor, and Src.	Role of XRCC1 in the Coordination and Stimulation of Oxidative DNA Damage Repair Initiated by the DNA Glycosylase hOGG1
NA	NA	2	12	21	8	5	3	4	3	2	35	11,66666667	13	4,333333333	35	11,66666667	23	4,6	20	4	49	4,083333333	-14	10.1021/ja036157j	10.1021/ja034676g	10.1021/ja034676g	12940740	NA	NA	0	5	8	4	4	4	6	2	2	13	4,333333333	52	4,333333333	-39	2003	66	Talhout R., Villa A., Mark A.E., Engberts J.B.F.N.	Sezen B., Sames D.	Diversity synthesis via C-H bond functionalization: concept-guided development of new C-arylation methods for imidazoles.	Understanding binding affinity: A combined isothermal titration calorimetry/molecular dynamics study of the binding of a series of hydrophobically modified benzamidinium chloride inhibitors to trypsin
1	2	7	6	5	2	4	4	2	2	1	21	4,2	5	1	21	3,5	14	2,8	7	1,4	16	1,777777778	5	10.1016/S0031-9422(03)00276-0	10.1016/S0031-9422(03)00150-X	NA	12943767	1	1	1	2	0	1	0	3	3	0	2	5	0,833333333	12	1,333333333	-7	2003	21	Hrazdina G.	Stermitz F.R., Bais H.P., Foderaro T.A., Vivanco J.M.	7,8-Benzoflavone: a phytotoxin from root exudates of invasive Russian knapweed.	Response of scab-susceptible (McIntosh) and scab-resistant (Liberty) apple tissues to treatment with yeast extract and Venturia inaequalis
1	1	3	4	4	3	1	0	1	0	1	13	2,6	14	2,8	13	2,6	5	1	9	1,8	8	0,8	5	10.1016/S0895-7061(03)00976-2	10.1016/S0895-7061(03)00985-3	NA	12944035	0	2	4	2	6	2	2	2	1	2	1	14	2,8	10	1	4	2003	30	Watanabe T., Itokawa M., Nakagawa Y., Iguchi T., Katagiri T.	Hoeldtke R.D., Bryner K.D., McNeill D.R., Hobbs G.R., Baylis C.	Peroxynitrite versus nitric oxide in early diabetes.	Increased levels of insulin-like growth factor binding protein-3 in hypertensive patients with carotid atherosclerosis
1	1	0	1	0	0	0	0	NA	NA	1	3	0,6	8	1,6	7	0,583333333	0	0	1	0,333333333	0	0	7	10.1080/1042819031000083262	10.1080/1042819031000083037	10.1080/1042819031000083037	12952228	1	2	2	2	1	0	1	0	NA	NA	1	22	1,833333333	1	0,333333333	21	2003	23	Ohshima K., Karube K., Shimazaki K., Kamma H., Suzumiya J., Hamasaki M., Kikuchi M.	Iwasaki T., Sano H.	Predicting treatment responses and disease progression in myeloma using serum vascular endothelial growth factor and hepatocyte growth factor levels.	Imbalance between apoptosis and telomerase activity in myelodysplastic syndromes: Possible role in ineffective hemopoiesis
10	19	18	18	17	16	13	10	13	4	1	82	16,4	17	3,4	82	13,66666667	56	11,2	5	1	72	8	10	10.1080/09638280110070221	10.1080/0963828031000137135	NA	12959337	3	4	4	3	3	1	2	0	2	0	1	17	2,833333333	6	0,666666667	11	2003	24	Heerkens Y., Van Der Brug Y., Napel H.T., Van Ravensberg D.	Stucki G., Ewert T., Cieza A.	Value and application of the ICF in rehabilitation medicine.	Past and future use of the ICF (former ICIDH) by nursing and allied health professionals
4	3	4	8	1	1	0	NA	NA	NA	1	20	4	3	0,6	69	5,307692308	1	0,5	0	0	1	0,5	68			NA	12960143	2	0	0	1	0	0	0	NA	NA	NA	1	21	1,615384615	0	0	21	2003	22	Keshelava N., Tsao-Wei D., Reynolds C.P.	Narayanan B.A., Condon M.S., Bosland M.C., Narayanan N.K., Reddy B.S.	Suppression of N-methyl-N-nitrosourea/testosterone-induced rat prostate cancer growth by celecoxib: effects on cyclooxygenase-2, cell cycle regulation, and apoptosis mechanism(s).	Pyrazoloacridine is active in multidrug-resistant neuroblastoma cell lines with nonfunctional p53
4	8	5	1	3	0	2	2	0	1	1	21	4,2	22	4,4	22	3,666666667	5	1	15	3	5	0,555555556	17	10.1016/S0966-3274(03)00054-6	10.1016/S0966-3274(03)00049-2	10.1016/S0966-3274(03)00049-2	12967786	1	6	5	6	4	3	3	5	2	2	1	22	3,666666667	20	2,222222222	2	2003	42	Dong X., Bachman L.A., Kumar R., Griffin M.D.	Hutchings A., Wu J., Asiedu C., Hubbard W., Eckhoff D., Contreras J., Thomas F.T., Neville D., Thomas J.M.	The immune decision toward allograft tolerance in non-human primates requires early inhibition of innate immunity and induction of immune regulation.	Generation of antigen-specific, interleukin-10-producing T-cells using dendritic cell stimulation and steroid hormone conditioning
NA	NA	NA	0	1	1	0	1	0	0	2	1	0,5	2	1	1	0,5	2	0,4	31	6,2	9	0,692307692	-8			NA	12974429	NA	NA	NA	1	1	5	4	2	10	10	2	2	1	59	4,538461538	-57	2003	65	Gupta R., Gupta V.P., Sarna M., Prakash H., Rastogi S., Gupta K.D.	Vigg A., Vigg A., Vigg A.	Sleep in Type 2 diabetes.	Serial epidemiological surveys in an urban Indian population demonstrate increasing coronary risk factors among the lower socioeconomic strata
4	7	2	6	2	2	0	1	0	0	1	21	4,2	20	4	30	3,75	3	0,6	2	0,4	3	0,166666667	27			NA	1310062	5	6	4	1	4	0	0	0	1	1	1	30	3,75	12	0,666666667	18	1992	44	Britigan B.E., Roeder T.L., Shasby D.M.	Brach M.A., Herrmann F., Kufe D.W.	Activation of the AP-1 transcription factor by arabinofuranosylcytosine in myeloid leukemia cells.	Insight into the nature and site of oxygen-centered free radical generation by endothelial cell monolayers using a novel spin trapping technique
NA	NA	NA	NA	0	0	0	2	0	0	2	0	0	0	0	0	0	2	0,4	4	0,8	3	0,12	-3	10.1016/0022-510X(92)90154-D	10.1016/0022-510X(92)90132-5	NA	1343090	NA	NA	NA	NA	0	0	2	0	1	1	2	0	0	18	0,72	-18	1992	18	Takahashi N., Ueno S., Uemichi T., Fujimura H., Yorifuji S., Tarui S.	Eymard B., Aimé C., Cottin C., Morel E., Goldstein G., Bach J.F., Berrih-Aknin S.	Combined effects of a thymic peptide, thymopoietin and myasthenic patient sera in rat myotube culture.	Amyloid polyneuropathy with transthyretin Arg50 in a Japanese case from Osaka
NA	NA	NA	0	1	1	0	1	0	0	2	1	0,5	2	1	1	0,5	2	0,4	18	3,6	3	0,125	-2	10.1016/0888-7543(92)90076-5	10.1016/0888-7543(92)90033-O	NA	1339389	NA	NA	NA	0	2	5	2	4	2	5	2	2	1	28	1,166666667	-26	1992	32	Ekker M., Fritz A., Westerfield M.	Minoletti F., Colombo I., Martin A.L., Di Donato S., Taroni F., Finocchiaro G., Pandolfo M.	Localization of the human gene for carnitine palmitoyltransferase to 1p13-p11 by nonradioactive in situ hybridization.	Identification of two families of satellite-like repetitive DNA sequences from the zebrafish (Brachydanio rerio)
2	3	1	4	2	2	2	1	3	0	2	12	2,4	37	7,4	26	2,888888889	8	1,6	9	1,8	30	1,764705882	-4			NA	1341533	13	10	6	4	4	3	1	2	1	2	1	53	5,888888889	14	0,823529412	39	1992	70	Hinder R.A., Filipi C.J.	Nezhat F., Nezhat C., Pennington E., Ambroze W., Jr.	Laparoscopic segmental resection for infiltrating endometriosis of the rectosigmoid colon: a preliminary report.	The technique of laparoscopic nissen fundoplication
0	0	0	0	0	0	0	0	0	0	1	0	0	1	0,2	3	0,176470588	0	0	0	0	0	0	3	10.1016/0195-6701(92)90059-U	10.1016/0195-6701(92)90058-T	NA	1348070	1	0	0	0	0	0	0	0	0	0	1	2	0,117647059	0	0	2	1992	2	Schønheyder H., Jensen K.T., Pers C., Korsager B., Rosdahl V.T.	Ismaeel N.A.	Clinical isolates of enterococci with high-level resistance to currently available aminoglycosides.	Spread of Staphylococcus aureus strains of phage-type 95 in Denmark 1968-1989
NA	NA	0	2	9	6	1	4	4	4	2	11	3,666666667	13	4,333333333	11	3,666666667	19	3,8	44	8,8	35	1,52173913	-24	10.1021/bi00165a013	10.1021/bi00165a003	NA	1366018	NA	NA	0	4	9	12	15	6	6	5	2	13	4,333333333	81	3,52173913	-68	1992	102	Roepe P.D.	Li Evans D., Christey P.B., Carrell R.W., Marshall C.J.	Heparin binding site, conformational change, and activation of antithrombin.	Analysis of the Steady-State and Initial Rate of Doxorubicin Efflux from a Series of Multidrug-Resistant Cells Expressing Different Levels of P-Glycoprotein
0	1	0	0	1	0	0	0	2	0	2	2	0,4	6	1,2	2	0,333333333	2	0,4	9	1,8	3	0,333333333	-1	10.1111/j.1745-6584.2003.tb02398.x	10.1111/j.1745-6584.2003.tb02397.x	NA	13678114	0	1	0	1	4	1	3	0	4	1	2	6	1	12	1,333333333	-6	2003	19	Langevin C.D.	Samani N., Pasandi M.	A single recovery type curve from Theis' exact solution.	Stochastic Ground Water Flow Simulation with a Fracture Zone Continuum Model
NA	0	1	0	0	0	1	0	0	0	2	1	0,25	3	0,75	1	0,25	1	0,2	0	0	2	0,181818182	-1	10.1016/S1368-8375(02)00021-0	10.1016/S1368-8375(03)00110-6	NA	12570065	NA	0	0	3	0	0	0	0	0	0	1	3	0,75	1	0,090909091	2	2003	5	Stewart J., Siavash H., Hebert C., Norris K., Nikitakis N.G., Sauk J.J.	Sudbø J., Reith A., Kuffer R., Lombardi T.	When is an oral leukoplakia premalignant?	Phenotypic switching of VEGF and collagen XVIII during hypoxia in head and neck squamous carcinoma cells
1	5	1	0	1	0	0	1	0	0	1	8	1,6	27	5,4	10	1,25	1	0,2	9	1,8	3	0,166666667	7			NA	1381241	6	8	6	1	6	2	4	0	0	3	1	42	5,25	23	1,277777778	19	1992	67	Quesniaux V.F.J., Clark S.C., Turner K., Fagg B.	Brach M.A., Buhring H.-J., Gruss H.-J., Ashman L.K., Ludwig W.-D., Mertelsmann R.H., Herrmann F.	Functional expression of c-kit by acute myelogenous leukemia blasts is enhanced by tumor necrosis factor-alpha through posttranscriptional mRNA stabilization by a labile protein.	Interleukin-11 stimulates multiple phases of erythropoiesis in vitro
NA	NA	NA	NA	0	0	0	1	1	0	2	0	0	0	0	0	0	2	0,4	79	15,8	4	0,16	-4			NA	1400454	NA	NA	NA	NA	0	11	11	13	22	22	2	0	0	195	7,8	-195	1992	201	Gum Jr. J.R., Hicks J.W., Toribara N.W., Rothe E.-M., Lagace R.E., Kim Y.S.	Xiong W., Zsigmond E., Gotto Jr. A.M., Reneker L.W., Chan L.	Transgenic mice expressing full-length human apolipoprotein B-100. Full-length human apolipoprotein B mRNA is essentially not edited in mouse intestine or liver.	The human MUC2 intestinal mucin has cysteine-rich subdomains located both upstream and downstream of its central repetitive region
3	2	3	1	2	0	1	0	0	0	1	11	2,2	8	1,6	17	2,125	1	0,2	2	0,4	1	0,055555556	16			NA	1421375	2	4	2	0	0	0	0	1	1	0	1	11	1,375	9	0,5	2	1992	23	Rameshwar P., Gascon P.	Gruss H.-J., Brach M.A., Herrmann F.	Involvement of nuclear factor-kappa B in induction of the interleukin-6 gene by leukemia inhibitory factor.	Release of interleukin-1 and interleukin-6 from human monocytes by antithymocyte globulin: Requirement for de novo synthesis
NA	NA	NA	NA	0	2	9	3	2	3	2	0	0	0	0	0	0	19	3,8	46	9,2	31	2,214285714	-31	10.1016/S0734-9750(02)00096-4	10.1016/S0734-9750(03)00002-8	NA	14499135	NA	NA	NA	NA	0	6	7	10	12	11	2	0	0	166	11,85714286	-166	2003	167	Cui J., Chisti Y.	Srisilam K., Veeresham C.	Biotransformation of drugs by microbial cultures for predicting mammalian drug metabolism.	Polysaccharopeptides of Coriolus versicolor: Physiological activity, uses, and production
11	11	10	8	7	1	NA	NA	NA	NA	1	47	9,4	14	2,8	148	10,57142857	1	1	0	0	1	1	147	10.1074/jbc.M305602200	10.1074/jbc.M306228200	10.1074/jbc.M306228200	14504291	2	3	3	4	2	0	NA	NA	NA	NA	1	47	3,357142857	0	0	47	2003	47	Abe M., Ho C.-H., Kamm K.E., Grinnell F.	Ueki K., Fruman D.A., Yballe C.M., Fasshauer M., Klein J., Asano T., Cantley L.C., Kahn C.R.	Positive and negative roles of p85 alpha and p85 beta regulatory subunits of phosphoinositide 3-kinase in insulin signaling.	Different Molecular Motors Mediate Platelet-derived Growth Factor and Lysophosphatidic Acid-stimulated Floating Collagen Matrix Contraction
NA	NA	NA	0	3	0	1	0	0	0	2	3	1,5	1	0,5	3	1,5	1	0,2	18	3,6	5	0,384615385	-2	10.1046/j.1462-2920.2003.00513.x	10.1046/j.1462-2920.2003.00498.x	NA	14510839	NA	NA	NA	0	1	6	4	3	4	1	2	1	0,5	33	2,538461538	-32	2003	38	Pruzzo C., Tarsi R., Lleò M.D.M., Signoretto C., Zampini M., Pane L., Colwell R.R., Canepari P.	Wenderoth D.F., Ferslev B., Macarri G., Molinari G., Lünsdorf H., Timmis K.N.	Leitbakteria of microbial biofilm communities causing occlusion of biliary stents.	Persistence of adhesive properties in Vibrio cholerae after long-term exposure to sea water
NA	NA	NA	NA	1	12	9	4	7	6	2	1	1	0	0	1	1	38	7,6	103	20,6	78	5,571428571	-77	10.1016/S0006-3223(02)01912-1	10.1016/S0006-3223(03)00073-8	NA	14512211	NA	NA	NA	NA	0	19	19	27	21	17	2	0	0	229	16,35714286	-229	2003	241	Altar C.A., Whitehead R.E., Chen R., Wörtwein G., Madsen T.M.	Bremner J.D., Vythilingam M., Anderson G., Vermetten E., McGlashan T., Heninger G., Rasmusson A., Southwick S.M., Charney D.S.	Assessment of the hypothalamic-pituitary-adrenal axis over a 24-hour diurnal period and in response to neuroendocrine challenges in women with and without childhood sexual abuse and posttraumatic stress disorder.	Effects of electroconvulsive seizures and antidepressant drugs on brain-derived neurotrophic factor protein in rat brain
1	12	8	18	6	5	4	3	2	1	1	45	9	39	7,8	45	9	15	3	27	5,4	23	2,3	22	10.1093/emboj/cdg483	10.1093/emboj/cdg509	10.1093/emboj/cdg509	14517260	0	6	11	14	8	5	4	9	3	6	1	39	7,8	38	3,8	1	2003	93	Janovjak H., Kessler M., Oesterhelt D., Gaub H., Müller D.J.	Siegers K., Bölter B., Schwarz J.P., Böttcher U.M.K., Guha S., Hartl F.U.	TRiC/CCT cooperates with different upstream chaperones in the folding of distinct protein classes.	Unfolding pathways of native bacteriorhodopsin depend on temperature
5	4	1	1	2	1	1	1	0	1	1	13	2,6	7	1,4	18	2,25	4	0,8	3	0,6	4	0,571428571	14	10.1517/14712598.3.7.1083	10.1517/14712598.3.7.1071	10.1517/14712598.3.7.1071	14519073	1	1	4	1	0	1	1	0	0	1	1	8	1	4	0,571428571	4	2003	12	Daugherty A.L., Mrsny R.J.	Densmore C.L.	Polyethyleneimine-based gene therapy by inhalation.	Emerging technologies that overcome biological barriers for therapeutic protein delivery
NA	NA	NA	NA	0	0	0	0	0	0	2	0	0	0	0	0	0	0	0	28	5,6	2	0,142857143	-2		10.1186/1476-4598-2-32	10.1186/1476-4598-2-32	14572313	NA	NA	NA	NA	0	4	9	6	7	2	2	0	0	38	2,714285714	-38	2003	40	Li J., Kleeff J., Guo J., Fischer L., Giese N., Büchler M.W., Friess H.	Luettich K., Schmidt C.	TGFbeta1 activates c-Jun and Erk1 via alphaVbeta6 integrin.	Effects of STI571 (gleevec) on pancreatic cancer cell growth
6	3	0	5	2	0	2	NA	NA	NA	1	16	3,2	8	1,6	51	3,923076923	2	1	1	0,5	2	1	49	10.1074/jbc.M309314200	10.1074/jbc.M309256200	10.1074/jbc.M309256200	14530262	4	2	1	1	0	1	0	NA	NA	NA	1	34	2,615384615	1	0,5	33	2003	36	Pratt P.F., Bokemeyer D., Foschi M., Sorokin A., Dunn M.J.	Reid H.M., Kinsella B.T.	The alpha, but not the beta, isoform of the human thromboxane A2 receptor is a target for nitric oxide-mediated desensitization. Independent modulation of Tp alpha signaling by nitric oxide and prostacyclin.	Alterations in Subcellular Localization of p38 MAPK Potentiates Endothelin-stimulated COX-2 Expression in Glomerular Mesangial Cells
NA	NA	NA	NA	NA	0	2	0	1	0	2	0	NA	0	NA	0	NA	3	0,6	4	0,8	10	0,666666667	-10	10.1007/BF03033731	10.1007/BF03033730	NA	14530809	NA	NA	NA	NA	NA	1	1	1	0	1	2	0	NA	20	1,333333333	-20	2003	20	Makar R.R., Saji T., Junaid T.A.	Boér K., Láng I., Juhos E., Pintér T., Szántó J.	Adjuvant therapy of breast cancer with docetaxel-containing combination (TAC).	Epstein-Barr Virus Expression in Hodgkin's Lymphoma in Kuwait
7	9	5	9	5	7	9	4	10	8	2	35	7	87	17,4	41	5,857142857	38	7,6	51	10,2	84	4,421052632	-43	10.1126/science.1455228	10.1126/science.1455227	NA	1455228	14	20	21	16	16	16	17	5	5	8	1	96	13,71428571	92	4,842105263	4	1992	198	Ballard J.W.O., Olsen G.J., Faith D.P., Odgers W.A., Rowell D.M., Atkinson P.W.	Hayashi H., Czaja I., Lubenow H., Schell J., Walden R.	Activation of a plant gene by T-DNA tagging: auxin-independent growth in vitro.	Evidence from 12S ribosomal RNA sequences that onychophorans are modified arthropods
4	0	5	1	2	3	2	0	NA	NA	1	12	2,4	5	1	29	2,416666667	5	1,666666667	1	0,333333333	5	1,666666667	24	10.1210/jc.2003-030276	10.1210/jc.2003-030418	10.1210/jc.2003-030418	14557482	1	2	1	0	1	0	1	0	NA	NA	1	15	1,25	1	0,333333333	14	2003	16	Virtanen I., Korhonen M., Petäjäniemi N., Karhunen T., Thornell L.-E., Sorokin L.M., Konttinen Y.T.	Luo X., Xu J., Chegini N.	The expression of Smads in human endometrium and regulation and induction in endometrial epithelial and stromal cells by transforming growth factor-beta.	Laminin Isoforms in Fetal and Adult Human Adrenal Cortex
10	13	15	14	5	0	NA	NA	NA	NA	1	57	11,4	26	5,2	107	7,642857143	0	0	0	0	0	0	107	10.1016/j.biortech.2003.08.008	10.1016/S0960-8524(03)00122-6	NA	14693452	7	4	6	5	4	0	NA	NA	NA	NA	1	66	4,714285714	0	0	66	2003	72	Zeroual Y., Moutaouakkil A., Dzairi F.Z., Talbi M., Chung P.U., Lee K., Blaghen M.	Vuthaluru H.B.	Investigations into the pyrolytic behaviour of coal/biomass blends using thermogravimetric analysis.	Biosorption of mercury from aqueous solution by Ulva lactuca biomass
NA	NA	NA	NA	0	0	2	0	0	0	2	0	0	0	0	0	0	2	0,4	32	6,4	6	0,428571429	-6	10.1002/ajhb.10233	10.1002/ajhb.10217	10.1002/ajhb.10217	14689513	NA	NA	NA	NA	0	4	8	5	1	14	2	0	0	79	5,642857143	-79	2003	81	Callegari-Jacques S.M., Grattapaglia D., Salzano F.M., Salamoni S.P., Crossetti S.G., Ferreira M.E., Hutz M.H.	Correia H.R., Balseiro S.C., Correia E.R., Mota P.G., De Areia M.L.	Why are human newborns so fat? Relationship between fatness and brain size at birth.	Historical genetics: Spatiotemporal analysis of the formation of the Brazilian population
NA	NA	NA	NA	2	3	5	1	1	4	2	2	2	0	0	2	2	14	2,8	125	25	18	1,285714286	-16	10.1038/nbt911	10.1038/nbt910	10.1038/nbt910	14608366	NA	NA	NA	NA	0	34	31	25	17	18	2	0	0	210	15	-210	2003	223	Michaud G.A., Salcius M., Zhou F., Bangham R., Bonin J., Guo H., Snyder M., Predki P.F., Schweitzer B.I.	Zeytun A., Jeromin A., Scalettar B.A., Waldo G.S., Bradbury A.R.M.	Fluorobodies combine GFP fluorescence with the binding characteristics of antibodies.	Analyzing antibody specificity with whole proteome microarrays
NA	NA	NA	NA	0	0	0	1	0	0	2	0	0	0	0	0	0	1	0,2	6	1,2	6	0,428571429	-6	10.1177/004947550303300417	10.1177/004947550303300416	10.1177/004947550303300416	14620432	NA	NA	NA	NA	0	1	1	2	2	0	2	0	0	14	1	-14	2003	14	Osungbade K.O., Oshiname F.O.	Sama M.T., Homeida M., Ngang P., Liese B.H., Amazigo U., Seketeli A.	A multi-centre study of community-directed ivermectin distributors' (CDDs') involvement in other healthcare and development programme activities in Cameroon, Togo, Sudan, Nigeria and Uganda.	Prevalence and perception of nocturnal enuresis in children of a rural community in southwestern Nigeria
7	7	6	1	4	2	2	0	1	1	1	25	5	0	0	30	3,75	6	1,2	0	0	6	0,857142857	24		10.1213/01.ANE.0000087047.90881.F2	NA	14633524	0	0	0	0	0	0	0	0	0	0	3	0	0	0	0	0	2003	1	Waters J.H., Potter P., Hobson D.F.	Boldt J., Brenner T., Lang J., Kumle B., Isgro F.	Kidney-specific proteins in elderly patients undergoing cardiac surgery with cardiopulmonary bypass.	A Comparison of Red Cell Recovery between Two Different Methods of Red Cell Washing
NA	NA	NA	NA	NA	0	0	0	0	0	3	0	NA	0	NA	0	NA	0	0	21	4,2	0	0	0		10.1097/01.ju.0000085024.47406.6c	10.1097/01.ju.0000085024.47406.6c	12643269	NA	NA	NA	NA	NA	2	4	5	7	3	2	0	NA	76	5,066666667	-76	2003	76	Rees R.W., Foxwell N.A., Ralph D.J., Kell P.D., Moncada S., Cellek S.	[No author name available]	Abstracts of the American Urological Association Annual Meeting. Chicago, Illinois, USA. April 26-May 1, 2003.	Y-27632, A Rho-kinase inhibitor, inhibits proliferation and adrenergic contraction of prostatic smooth muscle cells
NA	NA	NA	0	0	0	1	0	0	0	2	0	0	0	0	0	0	1	0,2	2	0,4	3	0,230769231	-3			NA	14642133	NA	NA	NA	0	0	0	1	1	0	0	2	0	0	3	0,230769231	-3	2003	3	Jia C., Zheng S., Xie H.	Xu K., Wang X., Ling M., Wong Y.	Growth inhibiting effects of terazosin on androgen-independent prostate cancer cell lines.	CsA downregulates IFN-γ gene transcription after liver transplantation by inhibiting NF-κB activity
0	4	2	2	3	1	4	2	1	0	1	11	2,2	6	1,2	12	1,5	8	1,6	4	0,8	9	1,285714286	3	10.1016/S1010-7940(03)00577-3	10.1016/S1010-7940(03)00618-3	NA	14643807	2	1	3	0	0	0	2	1	1	0	1	6	0,75	4	0,571428571	2	2003	11	Kramer H.-H., Scheewe J., Fischer G., Uebing A., Harding P., Schmiel F., Cremer J.	Kofidis T., Lenz A., Boublik J., Akhyari P., Wachsmann B., Stahl K.M., Haverich A., Leyh R.G.	Bioartificial grafts for transmural myocardial restoration: a new cardiovascular tissue culture concept.	Long term follow-up of left ventricular performance and size of the great arteries before and after one- and two-stage arterial switch operation of simple transposition
NA	NA	NA	0	0	0	0	0	0	0	3	0	0	0	0	0	0	0	0	3	0,6	0	0	0	10.1136/jcp.56.12.978	10.1136/jcp.56.12.976	NA	14645365	NA	NA	NA	0	0	1	1	0	1	0	2	0	0	6	0,461538462	-6	2003	6	Orlandi A., Fratoni S., Herrmann I., Spagnoli L.G.	Pai S.A., Kini D., Shetty K., Rao U.V.	Psammomatous carcinoid of the rectum.	Symptomatic laryngeal nodular chondrometaplasia: A clinicopathological study
NA	NA	NA	0	2	0	0	0	1	0	1	2	1	11	5,5	2	1	1	0,2	85	17	1	0,076923077	1	10.1128/JVI.77.24.13248-13256.2003	10.1128/JVI.77.24.13225-13231.2003	NA	14645581	NA	NA	NA	0	11	15	12	25	25	8	2	11	5,5	142	10,92307692	-131	2003	169	Tomei L., Altamura S., Bartholomew L., Biroccio A., Ceccacci A., Pacini L., Narjes F., Gennari N., Bisbocci M., Incitti I., Orsatti L., Harper S., Stansfield I., Rowley M., De Francesco R., Migliaccio G.	Izumi Y., Ami Y., Matsuo K., Someya K., Sata T., Yamamoto N., Honda M.	Intravenous inoculation of replication-deficient recombinant vaccinia virus DIs expressing simian immunodeficiency virus gag controls highly pathogenic simian-human immunodeficiency virus in monkeys.	Mechanism of Action and Antiviral Activity of Benzimidazole-Based Allosteric Inhibitors of the Hepatitis C Virus RNA-Dependent RNA Polymerase
NA	NA	NA	1	12	21	17	14	8	5	2	13	6,5	4	2	13	6,5	65	13	19	3,8	105	4,375	-92	10.1038/360745a0	10.1038/360692a0	10.1038/360692a0	1281519	NA	NA	NA	0	4	3	7	2	2	5	2	4	2	52	2,166666667	-48	1992	57	Bruzik J.P., Maniatis T.	Huang S., Terstappen L.W.M.M.	Formation of haematopoietic microenvironment and haematopoietic stem cells from single human bone marrow stem cells.	Spliced leader RNAs from lower eukaryotes are trans- spliced in mammalian cells
8	8	12	12	15	4	4	7	2	2	1	55	11	12	2,4	57	7,125	19	3,8	8	1,6	20	2,857142857	37		10.1007/BF03018363	NA	14656778	6	2	2	1	1	3	2	1	0	2	1	21	2,625	9	1,285714286	12	2003	30	Silverman D.G., Halaszynski T., Sinatra R., Luther M., Rinder C.S.	Lang K., Suttner S., Boldt J., Kumle B., Nagel D.	Volume replacement with HES 130/0.4 may reduce the inflammatory response in patients undergoing major abdominal surgery.	Rofecoxib does not compromise platelet aggregation during anesthesia and surgery
NA	NA	NA	0	0	2	0	3	0	0	2	0	0	0	0	0	0	5	1	1	0,2	9	0,692307692	-9			NA	14664422	NA	NA	NA	0	0	0	0	1	0	0	2	0	0	5	0,384615385	-5	2003	6	Dousias V., Paraskevaidis E., Dalkalitsis N., Tsanadis G., Navrozoglou I., Lolis D.	Motoc A., Jiga L., Ionac M., Raica M., Motoc M., Chiovschi S.	Preliminary results of orthotopic en bloc uterus and ovary transplantation in the laboratory rat.	Recombinant human erythropoietin in mildly anemic women before total hysterectomy
NA	0	0	2	4	2	3	3	1	0	2	6	1,5	0	0	6	1,5	9	1,8	3	0,6	11	1	-5			10.1007/s10286-003-0112-8	14673690	NA	0	0	0	0	1	1	1	0	0	2	0	0	7	0,636363636	-7	2003	7	Athanasos P., Sydenham D., Latte J., Faunt J., Tonkin A.	Hoeldtke R.D.	Nitrosative stress in early Type 1 diabetes. David H. P. Streeten Memorial Lecture.	Vasodepressor syncope and the diagnostic accuracy of the head-up tilt test with sublingual glyceryl trinitrate
0	1	0	0	0	1	0	0	NA	NA	3	1	0,2	1	0,2	1	0,083333333	1	0,333333333	0	0	1	0,333333333	0	10.1046/j.1525-1438.2003.t01-1-13382.x	10.1046/j.1525-1438.2003.13042.x	NA	14675356	0	0	0	1	0	0	0	0	NA	NA	1	4	0,333333333	0	0	4	2003	4	Komiyama S.-I., Mizusawa Y., Onouchi M., Takehara K., Suzuki A., Mikami M.	Abali H., Eren O.O., Erman M., Uner A.H., Kose F., Guler N.	Coincidental detection of T-cell rich B cell lymphoma in the para-aortic lymph nodes of a woman undergoing lymph node dissection for cervical cancer: a case report.	Effective weekly docetaxel for recurrent ovarian cancer: A case report
3	0	2	0	2	0	1	0	NA	NA	1	7	1,4	7	1,4	13	1,083333333	1	0,333333333	3	1	1	0,333333333	12	10.1186/1477-7827-1-125	10.1186/1477-7827-1-124	10.1186/1477-7827-1-124	14678567	2	1	1	1	2	3	0	0	NA	NA	1	16	1,333333333	3	1	13	2003	20	Fléchon J.E., Degrouard J., Kopecný V., Pivko J., Pavlok A., Motlik J.	Luo X., Xu J., Chegini N.	Gonadotropin releasing hormone analogue (GnRHa) alters the expression and activation of Smad in human endometrial epithelial and stromal cells.	The extracellular matrix of porcine mature oocytes: Origin composition and presumptive roles
NA	NA	NA	NA	1	1	3	0	0	0	2	1	1	0	0	1	1	4	0,8	18	3,6	6	0,428571429	-5			NA	12843327	NA	NA	NA	NA	0	5	3	4	3	3	2	0	0	32	2,285714286	-32	2003	36	Dianzani I., Garelli E., Gustavsson P., Carando A., Gustafsson B., Dahl N., Annerén G.	Ninis N., Kýlýnç M.O., Kandemir M., Daolý E., Tolun A.	High frequency of T9 and CFTR mutations in children with idiopathic bronchiectasis.	Rapp-Hodgkin and AEC syndromes due to a new frameshift mutation in the TP63 gene.
NA	NA	NA	NA	0	0	1	0	0	0	2	0	0	0	0	0	0	1	0,2	0	0	7	0,28	-7	10.1159/000474765	10.1159/000474764	NA	1468483	NA	NA	NA	NA	0	0	0	0	0	0	3	0	0	0	0	0	1992	NA	Watanabe H., Ishigooka M., Kubota Y., Iijima Y., Sasagawa I., Nakada T.	Chiu A.W., Chen M.-T., Huang W.J.S., Young S.-T., Cheng C., Huang S.-W., Chu C.-L., Chang L.S.	Laparoscopic nephrectomy in a porcine model.	Human penile hemodynamics by Xenon-133 clearance method in physiological erection
0	0	0	0	0	0	0	0	0	0	3	0	0	12	2,4	0	0	0	0	5	1	0	0	0		10.1017/S0265021503001583	NA	12884993	4	2	3	2	1	1	1	2	1	0	1	21	2,1	5	1	16	2003	31	Peduto V.A., Baroncini S., Montanini S., Proietti R., Rosignoli L., Tufano R., Casati A.	Fujii Y.	Effects of diltiazem compared with nicardipine on diaphragmatic fatigability in vivo.	A prospective, randomized, double-blind comparison of epidural levobupivacaine 0.5% with epidural ropivacaine 0.75% for lower limb procedures
NA	NA	NA	NA	NA	0	0	0	1	0	2	0	NA	0	NA	0	NA	1	0,2	20	4	2	0,133333333	-2			NA	12520731	NA	NA	NA	NA	NA	0	1	5	6	8	2	0	NA	40	2,666666667	-40	2003	40	Yuan S.L., Wang X.J., Wei Y.Q.	Zhou J.F., Liu W.L., Chen G., Lu Y.P., Ma D.	[Molecular mechanism of inhibition of sodium butyrate on activation of tumor associated aromatase promoters].	Anticancer effect of tanshinone and its mechanisms
1	0	1	0	1	0	2	0	0	0	1	3	0,6	18	3,6	6	0,857142857	2	0,4	11	2,2	2	0,285714286	4	10.1097/00005344-200402000-00007	10.1097/00005344-200402000-00006	NA	14716207	5	3	3	6	1	3	4	3	0	1	1	22	3,142857143	13	1,857142857	9	2004	39	Zheng Y., Song H.J., Kim C.H., Kim H.S., Kim E.-G., Sachinidis A., Ahn H.Y.	Hattori Y., Kasai K.	Disruption of the actin cytoskeleton up-regulates iNOS expression in vascular smooth muscle cells.	Inhibitory Effect of Epigallocatechin 3-O-Gallate on Vascular Smooth Muscle Cell Hypertrophy Induced by Angiotensin II
0	0	0	0	0	0	0	0	0	0	2	0	0	0	0	0	0	0	0	0	0	1	0,125	-1	10.1080/01443610120072135	10.1046/j.0004-8666.2003.00122.x	NA	12521812	0	0	0	0	0	0	0	0	0	0	3	0	0	0	0	0	2003	NA	Rekha W., Pramesh S.C., Maheshwari A., Kerkar R.A., Tongaonkar H.B.	Behtash N., Ghaemaghami F., Modares Gilani M., Rajabi M.T., Moghimi R., Hanjani P.	To peritonealise or not to peritonealise? A randomised trial at abdominal hysterectomy in Iran.	Malignant gestational trophoblastic disease presenting as extradural mass
13	24	27	15	11	12	4	3	4	1	1	90	18	74	14,8	90	18	24	4,8	76	15,2	29	3,222222222	61	10.1126/science.1089509	10.1126/science.1090908	10.1126/science.1090908	14726590	5	14	18	20	17	25	12	14	12	13	2	74	14,8	108	12	-34	2004	206	Dhugga K.S., Barreiro R., Whitten B., Stecca K., Hazebroek J., Randhawa G.S., Dolan M., Kinney A.J., Tomes D., Nichols S., Anderson P.	Zhang Z., Gildersleeve J., Yang Y.-Y., Xu R., Loo J.A., Uryu S., Wong C.-H., Schultz P.G.	A new strategy for the synthesis of glycoproteins.	Guar Seed β-Mannan Synthase Is a Member of the Cellulose Synthase Super Gene Family
0	0	0	0	1	0	0	0	2	0	1	1	0,2	2	0,4	4	0,4	2	0,4	1	0,2	2	0,4	2	10.1053/sper.2002.37317	10.1053/j.semperi.2003.10.009	NA	12537316	1	1	0	0	0	0	0	1	0	0	1	3	0,3	1	0,2	2	2003	4	Burt R.A.	Picaud J.-C., Lapillonne A., Rigo J., Normand S., Reygrobellet B., Claris O., Salle B.L.	Nitrogen utilization and bone mineralization in very low birth weight infants fed partially hydrolyzed preterm formula.	Resolving Disputes between Clinicians and Family about "Futility" of Treatment
9	9	11	9	8	5	8	2	1	3	1	46	9,2	28	5,6	64	8	19	3,8	18	3,6	22	3,666666667	42	10.1093/carcin/bgh095	10.1093/carcin/bgh096	10.1093/carcin/bgh096	14742313	3	3	6	11	5	3	8	2	1	4	1	37	4,625	21	3,5	16	2004	60	Belinsky S.A., Klinge D.M., Liechty K.C., March T.H., Kang T., Gilliland F.D., Sotnic N., Adamova G., Rusinova G., Telnov V.	Vayalil P.K., Mittal A., Katiyar S.K.	Proanthocyanidins from grape seeds inhibit expression of matrix metalloproteinases in human prostate carcinoma cells, which is associated with the inhibition of activation of MAPK and NF kappa B.	Plutonium targets the p16 gene for inactivation by promoter hypermethylation in human lung adenocarcinoma
NA	NA	0	2	6	0	0	0	0	0	1	8	2,666666667	2	0,666666667	8	2,666666667	0	0	2	0,4	1	0,043478261	7	10.1016/0022-2836(92)90331-D	10.1016/0022-2836(92)90330-M	NA	1474590	NA	NA	0	1	1	2	0	0	0	0	3	2	0,666666667	2	0,086956522	0	1992	4	Jenkins J., Nasser W., Scott M., Pickersgill R., Vignon J.-C., Robert-Baudouy J.	Nunn R.S., Artymiuk P.J., Baker P.J., Rice D.W., Hunter C.N.	Purification and crystallization of the light harvesting LH1 complex from Rhodobacter sphaeroides.	Crystallization and preliminary X-ray studies of the pectate lyase from Bacillus subtilis
NA	NA	NA	NA	9	4	4	7	7	4	2	9	9	2	2	9	9	26	5,2	66	13,2	49	3,769230769	-40	10.1073/pnas.2637011100	10.1073/pnas.0308399100	10.1073/pnas.0308399100	14755060	NA	NA	NA	NA	2	13	16	20	5	12	2	2	2	160	12,30769231	-158	2004	167	Newman K.L., Almeida R.P.P., Purcell A.H., Lindow S.E.	Reck-Peterson S.L., Vale R.D.	Molecular dissection of the roles of nucleotide binding and hydrolysis in dynein's AAA domains in Saccharomyces cerevisiae.	Cell-cell signaling controls Xylella fastidiosa interactions with both insects and plants
3	2	0	1	0	1	1	5	1	1	1	6	1,2	1	0,2	10	1,25	9	1,8	1	0,2	9	1,5	1	10.1136/pmj.2003.009571	10.1136/pmj.2003.005918	NA	14760177	0	1	0	0	0	0	1	0	0	0	1	4	0,5	1	0,166666667	3	2004	5	Schofield M.L.A., Lorenz E., Hodgson T.J., Yates S., Griffiths P.D.	Lloyd-Williams M., Dogra N.	Attitudes of preclinical medical students towards caring for chronically ill and dying patients: does palliative care teaching make a difference?	How well do we investigate patients with suspected subarachnoid haemorrhage? The continuing need for cerebrospinal fluid investigations
NA	NA	3	4	6	1	2	0	0	1	1	13	4,333333333	43	14,33333333	13	4,333333333	4	0,8	356	71,2	4	0,363636364	9	10.1016/S0960-9822(04)00083-1	10.1016/S0960-9822(04)00043-0	10.1016/j.cub.2004.01.029	14972677	NA	NA	9	19	15	46	51	86	84	89	2	43	14,33333333	780	70,90909091	-737	2004	858	Alais D., Burr D.	Chiang A.-S., Blum A., Barditch J., Chen Y.-H., Chiu S.-L., Regulski M., Armstrong J.D., Tully T., Dubnau J.	radish encodes a phospholipase-A2 and defines a neural circuit involved in anesthesia-resistant memory.	Ventriloquist Effect Results from Near-Optimal Bimodal Integration
NA	NA	0	0	0	0	1	0	1	0	2	0	0	2	0,666666667	0	0	2	0,4	2	0,4	2	0,181818182	-2	10.1080/01443610410001645442	10.1080/01443610410001645433	10.1080/01443610410001645433	14766451	NA	NA	0	2	0	1	0	1	0	0	2	2	0,666666667	5	0,454545455	-3	2004	8	Ononeze B.O., Gleeson N., Turner M.J.	Shalev J., Levi T., Orvieto R., Bar-Hava I., Dicker D.	Emergency hysteroscopic treatment of acute severe uterine bleeding.	Management of third degree perineal tear and choice of mode of delivery in subsequent pregnancies
0	4	2	6	2	1	3	2	1	1	1	14	2,8	2	0,4	22	2,444444444	8	1,6	0	0	8	1,6	14	10.1017/S0265021504001103	10.1017/S0265021504001097	NA	14768925	0	1	1	0	0	0	0	0	0	0	1	3	0,333333333	0	0	3	2004	3	Frietsch T., Lenz C., Kuschinsky W., Waschke K.F.	Unlugenc H., Guler T., Gunes Y., Isik G.	Comparative study of the antiemetic efficacy of ondansetron, propofol and midazolam in the early postoperative period.	Effects of chronic isovolaemic haemodilution on regional cerebral blood flow in conscious rats
NA	NA	NA	0	3	3	2	1	1	1	2	3	1,5	3	1,5	3	1,5	8	1,6	14	2,8	16	0,421052632	-13	10.1172/JCI108966	10.1172/JCI108997	10.1172/JCI108997	205552	NA	NA	NA	2	1	6	1	3	1	3	2	3	1,5	18	0,473684211	-15	1978	25	Engleman E.G., McDevitt H.O.	Soman V., Felig P.	Glucagon binding and adenylate cyclase activity in liver membranes from untreated and insulin-treated diabetic rats.	A suppressor T cell of the mixed lymphocyte reaction specific for the HLA-D region in man.
NA	NA	NA	NA	0	3	0	0	0	0	2	0	0	0	0	0	0	3	0,6	20	4	3	0,230769231	-3	10.1016/j.fct.2003.09.009	10.1016/j.fct.2003.09.008	10.1016/j.fct.2003.09.008	14871577	NA	NA	NA	NA	0	4	4	4	3	5	2	0	0	58	4,461538462	-58	2004	60	Cheng D.-L., Hashimoto K., Uda Y.	Mathangi D.C., Namasivayam A.	Calcium ions: its role in cyanide neurotoxicity.	In vitro digestion of sinigrin and glucotropaeolin by single strains of Bifidobacterium and identification of the digestive products
0	0	0	0	0	1	0	0	1	0	2	0	0	0	0	0	0	2	0,4	1	0,2	4	0,19047619	-4			NA	1490124	0	0	0	0	0	0	1	0	0	0	2	0	0	2	0,095238095	-2	1992	2	Pankow D., Weise M., Hoffmann P.	Jendryczko A., Drozdz M.	Effect of low dose ionizing irradiation on rat metabolism.	Effect of isoniazid or phenobarbital pretreatment on the metabolism of dihalomethanes to carbon monoxide
NA	NA	NA	NA	0	0	0	0	1	0	2	0	0	0	0	0	0	1	0,2	14	2,8	1	0,04	-1	10.1016/0006-8993(92)90858-7	10.1016/0006-8993(92)90857-6	NA	1493543	NA	NA	NA	NA	0	2	4	1	3	4	2	0	0	26	1,04	-26	1992	27	Wallois F., Macron J.M., Jounieaux V., Duron B.	Quik M., Philie J., Goldstein G.	Thymopoietin, a thymic polypeptide, prevents nicotinic agonist-induced morphological changes in neonatal muscle cells in culture.	Influence of trigeminal nasal afferents on bulbar respiratory neuronal activity
7	2	4	4	6	3	5	2	3	0	1	23	4,6	46	9,2	38	4,222222222	13	2,6	17	3,4	13	2,6	25	10.1158/1078-0432.CCR-0455-03	10.1158/1078-0432.CCR-1519-02	NA	14977841	7	10	11	10	8	3	4	4	4	2	1	74	8,222222222	17	3,4	57	2004	103	Ikeguchi M., Yamaguchi K.-I., Kaibara N.	Van Le T.-S., Myers J., Konety B.R., Barder T., Getzenberg R.H.	Functional characterization of the bladder cancer marker, BLCA-4.	Clinical Significance of the Loss of KiSS-1 and Orphan G-Protein-Coupled Receptor (hOT7T175) Gene Expression in Esophageal Squamous Cell Carcinoma
NA	NA	NA	NA	3	9	14	8	9	4	2	3	3	0	0	3	3	44	8,8	6	1,2	91	7	-88	10.1007/s10350-003-0067-9	10.1007/s10350-003-0072-z	10.1007/s10350-003-0072-z	14978625	NA	NA	NA	NA	0	2	3	0	1	0	2	0	0	14	1,076923077	-14	2004	14	Stockinger Z.T.	Baig M.K., Wexner S.D.	Postoperative ileus: a review.	Colonic Ameboma: Its Appearance on CT: Report of a Case
NA	0	8	10	14	5	3	3	6	3	1	32	8	15	3,75	32	8	20	4	12	2,4	24	2,4	8	10.1182/blood-2003-12-4274	10.1182/blood-2003-12-4255	10.1182/blood-2003-12-4255	15001474	NA	1	4	3	7	2	0	3	3	4	2	15	3,75	22	2,2	-7	2004	42	Ghetie M.-A., Marches R., Kufert S., Vitetta E.S.	Matsuyama W., Yamamoto M., Higashimoto I., Oonakahara K.-I., Watanabe M., Machida K., Yoshimura T., Eiraku N., Kawabata M., Osame M., Arimura K.	TNF-related apoptosis-inducing ligand is involved in neutropenia of systemic lupus erythematosus.	An anti-CD19 antibody inhibits the interaction between P-glycoprotein (P-gp) and CD19, causes P-gp to translocate out of lipid rafts, and chemosensitizes a multidrug-resistant (MDR) lymphoma cell line
6	7	1	4	3	1	2	2	0	0	1	21	4,2	5	1	43	4,777777778	5	1	1	0,2	5	1	38			NA	15025034	2	0	0	3	0	0	1	0	0	0	1	13	1,444444444	1	0,2	12	2004	16	Kyrlagkitsis I., Karamanolis D.G.	Doldi S.B., Micheletto G., Perrini M.N., Rapetti R.	Intragastric balloon: another option for treatment of obesity and morbid obesity.	Genes and Gastric Cancer
NA	NA	NA	NA	NA	1	0	1	0	0	2	0	NA	0	NA	0	NA	2	0,4	8	1,6	2	0,142857143	-2	10.1016/S0022-4804(03)00285-3	10.1016/S0022-4804(03)00343-3	10.1016/S0022-4804(03)00343-3	15013361	NA	NA	NA	NA	NA	2	0	1	1	4	2	0	NA	21	1,5	-21	2004	21	Casey R.G., Joyce M., Roche-Nagle G., Cox D., Bouchier-Hayes D.J.	Sun X., Fischer D.R., Yang M., Tian T.X.	Effect of burn injury on glucocorticoid receptor binding activity in rat muscle.	Young male smokers have altered platelets and endothelium that precedes atherosclerosis
3	1	0	0	0	NA	NA	NA	NA	NA	2	4	0,8	3	0,6	15	1,071428571	0	NA	0	NA	29	NA	-29	10.1097/01.PHM.0000122877.28631.23	10.1097/01.PHM.0000118039.99492.FD	NA	15024332	1	0	0	2	0	NA	NA	NA	NA	NA	2	10	0,714285714	23	NA	-21	2004	10	Berliner M.N., Maurer A.I.	Sato Y., Kanoko T., Yasuda H., Satoh K., Iwamoto J.	Beneficial effect of etidronate therapy in immobilized hip fracture patients.	Effect of Different Methods of Thermotherapy on Skin Microcirculation
NA	NA	NA	NA	NA	2	1	1	0	0	2	0	NA	0	NA	0	NA	4	0,8	9	1,8	9	0,642857143	-9	10.1128/JB.186.7.2061-2067.2004	10.1128/JB.186.7.2052-2060.2004	NA	15028690	NA	NA	NA	NA	NA	2	2	0	3	2	2	0	NA	46	3,285714286	-46	2004	46	Edgren T., Nordlund S.	Kossykh V.G., Lloyd R.S.	A DNA adenine methyltransferase of Escherichia coli that is cell cycle regulated and essential for viability.	The fixABCX Genes in Rhodospirillum rubrum Encode a Putative Membrane Complex Participating in Electron Transfer to Nitrogenase
1	3	1	3	1	1	0	0	1	0	1	9	1,8	5	1	9	1,5	2	0,4	4	0,8	2	0,25	7	10.2174/1568008043339992	10.2174/1568008043340026	NA	15032629	3	1	1	0	0	3	0	0	0	1	1	5	0,833333333	4	0,5	1	2004	9	Svechnikov K., Petersen C., Sultana T., Wahlgren A., Zetterström C., Colón E., Bornestaf C., Söder O.	Makrigiannakis A., Zoumakis E., Kalantaridou S., Chrousos G., Gravanis A.	Participation of maternal and fetal CRH in early phases of human implantation: the role of antalarmin.	The paracrine role played by interleukin-1α in the testis
NA	0	1	1	3	0	0	1	0	1	1	5	1,25	29	7,25	5	1,25	2	0,4	73	14,6	4	0,4	1	10.1128/IAI.72.4.2280-2287.2004	10.1128/IAI.72.4.2272-2279.2004	NA	15039353	NA	1	12	10	6	12	13	11	14	23	2	29	7,25	148	14,8	-119	2004	183	Han Y.W., Redline R.W., Li M., Yin L., Hill G.B., McCormick T.S.	Shin J.J., Bryksin A.V., Godfrey H.P., Cabello F.C.	Localization of BmpA on the exposed outer membrane of Borrelia burgdorferi by monospecific anti-recombinant BmpA rabbit antibodies.	Fusobacterium nucleatum Induces Premature and Term Stillbirths in Pregnant Mice: Implication of Oral Bacteria in Preterm Birth
NA	NA	NA	0	1	1	0	0	0	1	2	1	0,5	1	0,5	1	0,5	2	0,4	3	0,6	3	0,25	-2	10.1002/bdra.20000	10.1002/bdra.20007	10.1002/bdra.20007	15039926	NA	NA	NA	0	1	0	2	0	0	1	2	1	0,5	7	0,583333333	-6	2004	9	Cronk C.E., Pelech A.N., Malloy M.E., McCarver D.G.	Ghatnekar G.S., Barnes J.A., Dow J.L., Smoak I.W.	Hypoglycemia induced changes in cell death and cell proliferation in the organogenesis stage embryonic mouse heart.	Excess Birth Prevalence of Hypoplastic Left Heart Syndrome in Eastern Wisconsin for Birth Cohorts 1997-1999
4	0	3	5	0	0	NA	NA	NA	NA	1	12	2,4	26	5,2	35	2,692307692	0	0	3	3	0	0	35	10.1158/1078-0432.CCR-03-0166	10.1158/1078-0432.CCR-03-0321	NA	15041720	9	6	4	5	2	3	NA	NA	NA	NA	1	102	7,846153846	3	3	99	2004	109	Tomonaga T., Matsushita K., Yamaguchi S., Oh-Ishi M., Kodera Y., Maeda T., Shimada H., Ochiai T., Nomura F.	Sasaki M., Tanaka Y., Okino S.T., Nomoto M., Yonezawa S., Nakagawa M., Fujimoto S., Sakuragi N., Dahiya R.	Polymorphisms of the CYP1B1 gene as risk factors for human renal cell cancer.	Identification of Altered Protein Expression and Post-Translational Modifications in Primary Colorectal Cancer by Using Agarose Two-Dimensional Gel Electrophoresis
NA	NA	NA	NA	NA	1	0	0	0	0	2	0	NA	0	NA	0	NA	1	0,2	6	1,2	1	0,071428571	-1	10.1016/j.ejphar.2004.02.002	10.1016/j.ejphar.2004.02.001	10.1016/j.ejphar.2004.02.001	15044043	NA	NA	NA	NA	NA	1	2	1	2	0	2	0	NA	25	1,785714286	-25	2004	26	Armstrong V., Reichel C.M., Doti J.F., Crawford C.A., McDougall S.A.	Miyagi Y., Kimura H., Carpenter R.C., Parent A.D., Zhang J.	alpha,beta-MeATP augments the UTP contraction of rabbit basilar artery.	Repeated amphetamine treatment causes a persistent elevation of glial fibrillary acidic protein in the caudate-putamen
2	0	0	2	0	1	1	0	0	0	1	4	0,8	15	3	5	0,714285714	2	0,4	3	0,6	2	0,285714286	3	10.1017/S0265021504003096	10.1017/S0265021504003084	NA	15055895	3	3	3	5	1	0	1	0	1	1	1	17	2,428571429	5	0,714285714	12	2004	23	Moppett I.K., Szypula K., Yeoman P.M.	Röhm K.D., Schöllhorn T.A.H., Gwosdek M.J., Piper S.N., Maleck W.H., Boldt J.	Do we necessarily need local anaesthetics for venous cannulation? A comparison of different cannula sizes.	Comparison of EMLA and lidocaine iontophoresis for cannulation analgesia
NA	NA	NA	7	27	5	3	3	4	5	1	34	17	18	9	34	17	20	4	23	4,6	29	2,416666667	5	10.1056/NEJMoa033374	10.1056/NEJMoa032665	10.1056/NEJMoa032665	15070790	NA	NA	NA	8	10	5	5	3	6	4	2	18	9	60	5	-42	2004	84	Hviid A., Stellfeld M., Wohlfahrt J., Melbye M.	Sudboø J., Lippman S.M., Lee J.J., Mao L., Kildal W., Sudbø A., Sagen S., Bryne M., El-Naggar A., Risberg B., Evensen J.F., Reith A.	The influence of resection and aneuploidy on mortality in oral leukoplakia.	Childhood Vaccination and Type 1 Diabetes
NA	NA	NA	NA	NA	14	22	15	10	13	2	0	NA	0	NA	0	NA	74	14,8	1	0,2	143	10,21428571	-143	10.1097/00006982-200402000-00018	10.1097/00006982-200402000-00017	NA	15076954	NA	NA	NA	NA	NA	0	0	0	1	0	2	0	NA	3	0,214285714	-3	2004	3	Blair N.P., Liu T., Warren K.A., Glaser D.A., Kennedy M., Tran H., Larson C.A., Atluri P., Saidel M.A., Blair M.P.	Tolentino M.J., Brucker A.J., Fosnot J., Ying G.-S., Wu I.-H., Malik G., Wan S., Reich S.J.	Intravitreal injection of vascular endothelial growth factor small interfering RNA inhibits growth and leakage in a nonhuman primate, laser-induced model of choroidal neovascularization.	Ocular oxygen consumption: Estimates using vitreoperfusion in the cat
8	4	7	8	5	1	0	1	2	0	1	32	6,4	11	2,2	39	5,571428571	4	0,8	2	0,4	5	0,714285714	34	10.1128/JVI.78.9.4582-4590.2004	10.1128/JVI.78.9.4573-4581.2004	NA	15078940	3	0	3	0	5	2	0	0	0	0	1	15	2,142857143	2	0,285714286	13	2004	18	Rulli K., Yugawa T., Hanson C., Thompson D., Ruscetti S., Nishigaki K.	Mori N., Matsuda T., Tadano M., Kinjo T., Yamada Y., Tsukasaki K., Ikeda S., Yamasaki Y., Tanaka Y., Ohta T., Iwamasa T., Tomonaga M., Yamamoto N.	Apoptosis induced by the histone deacetylase inhibitor FR901228 in human T-cell leukemia virus type 1-infected T-cell lines and primary adult T-cell leukemia cells.	Ex Vivo and in Vivo Biological Effects of a Truncated Form of the Receptor Tyrosine Kinase Stk When Activated by Interaction with the Friend Spleen Focus-Forming Virus Envelope Glycoprotein or by Point Mutation
NA	NA	NA	NA	6	4	6	4	2	5	2	6	6	2	2	6	6	21	4,2	57	11,4	29	2,230769231	-23	10.1073/pnas.0400460101	10.1073/pnas.0400291101	10.1073/pnas.0400291101	15079086	NA	NA	NA	NA	2	16	9	9	11	12	2	2	2	102	7,846153846	-100	2004	115	Clantin B., Hodak H., Willery E., Locht C., Jacob-Dubuisson F., Villeret V.	Grand C.L., Powell T.J., Nagle R.B., Bearss D.J., Tye D., Gleason-Guzman M., Hurley L.H.	Mutations in the G-quadruplex silencer element and their relationship to c-MYC overexpression, NM23 repression, and therapeutic rescue.	The crystal structure of filamentous hemagglutinin secretion domain and its implications for the two-partner secretion pathway
NA	NA	NA	NA	0	2	3	1	6	5	2	0	0	0	0	0	0	17	3,4	18	3,6	37	2,846153846	-37	10.1002/lsm.20017	10.1002/lsm.20029	10.1002/lsm.20029	15083493	NA	NA	NA	NA	0	3	2	3	6	4	2	0	0	33	2,538461538	-33	2004	34	Mordon S., Wang T., Fleurisse L., Creusy C.	Jia Y.-L., Guo Z.-Y.	Effect of low-power He-Ne laser irradiation on rabbit articular chondrocytes in vitro.	Laser Cartilage Reshaping in an In Vivo Rabbit Model Using a 1.54 μm Er:Glass Laser
2	1	1	2	0	0	0	0	0	0	1	6	1,2	42	8,4	12	1,333333333	0	0	19	3,8	0	0	12	10.1074/jbc.M401323200	10.1074/jbc.M400363200	10.1074/jbc.M400363200	15084597	9	12	8	9	4	5	3	5	4	2	1	70	7,777777778	19	3,8	51	2004	104	Galliera E., Jala V.R., Trent J.O., Bonecchi R., Signorelli P., Lefkowitz R.J., Mantovani A., Locati M., Haribabu B.	Xing H.R., Campodonico L., Kolesnick R.	The kinase activity of kinase suppressor of Ras1 (KSR1) is independent of bound MEK.	β-arrestin-dependent constitutive internalization of the human chemokine decoy receptor D6
24	29	29	33	23	6	7	0	NA	NA	1	138	27,6	99	19,8	336	30,54545455	13	4,333333333	43	14,33333333	13	4,333333333	323	10.1105/tpc.020719	10.1105/tpc.019943	10.1105/tpc.019943	15084715	13	22	25	21	18	16	25	2	NA	NA	1	161	14,63636364	43	14,33333333	118	2004	222	Kobayashi Y., Yamamoto S., Minami H., Kagaya Y., Hattori T.	Dunoyer P., Lecellier C.-H., Parizotto E.A., Himber C., Voinnet O.	Probing the microRNA and small interfering RNA pathways with virus-encoded suppressors of RNA silencing.	Differential activation of the rice sucrose nonfermenting1-related protein kinase2 family by hyperosmotic stress and abscisic acid
9	13	15	6	7	4	1	NA	NA	NA	1	50	10	39	7,8	146	12,16666667	5	2,5	7	3,5	5	2,5	141	10.1126/science.1095678	10.1126/science.1095191	10.1126/science.1095191	15087507	5	9	7	8	10	5	2	NA	NA	NA	1	110	9,166666667	7	3,5	103	2004	122	Holtzendorff J., Hung D., Brende P., Reisenauer A., Viollier P.H., McAdams H.H., Shapiro L.	Gugliotti L.A., Feldheim D.L., Eaton B.E.	RNA-mediated metal-metal bond formation in the synthesis of hexagonal palladium nanoparticles.	Oscillating Global Regulators Control the Genetic Circuit Driving a Bacterial Cell Cycle
5	10	15	25	21	19	23	11	10	7	2	76	15,2	0	0	77	12,83333333	70	14	0	0	84	10,5	-7	10.1042/CS20030389	10.1042/CS20040102	10.1042/CS20040102	15099190	0	0	0	0	0	0	0	0	0	0	3	0	0	0	0	0	2004	NA	Pepperell J.C.T.	Chen J.Z., Zhang F.R., Tao Q.M., Wang X.X., Zhu J.H., Zhu J.H.	Number and activity of endothelial progenitor cells from peripheral blood in patients with hypercholesterolaemia.	Stroke and blood pressure variability
NA	NA	NA	NA	1	2	1	1	0	1	2	1	1	1	1	1	1	5	1	31	6,2	14	1,076923077	-13		10.1097/01.TP.0000120536.20045.AA	NA	15114096	NA	NA	NA	NA	1	11	8	5	3	4	2	1	1	39	3	-38	2004	46	Rovira M., Jiménez M., De La Bellacasa J.P., Mensa J., Rafel M., Ortega M., Almela M., Martínez C., Fernández-Avilés F., Martínez J.A., Urbano-Ispizua A., Carreras E., Montserrat E.	Guarrera J.V., Polyak M., Arrington B.O., Kapur S., Stubenbord W.T., Kinkhabwala M.	Pulsatile machine perfusion with Vasosol solution improves early graft function after cadaveric renal transplantation.	Detection of Aspergillus galactomannan by enzyme immunoabsorbent assay in recipients of allogeneic hematopoietic stem cell transplantation: A prospective study
NA	NA	NA	4	18	5	4	0	2	0	1	22	11	2	1	22	11	11	2,2	3	0,6	14	1,166666667	8	10.1038/ni1069	10.1038/ni0504-465	10.1038/ni0504-465	15122252	NA	NA	NA	0	2	0	1	0	0	2	2	2	1	13	1,083333333	-11	2004	16	Grady C.	Hayakawa Y., Berzins S.P., Crowe N.Y., Godfrey D.I., Smyth M.J.	Antigen-induced tolerance by intrathymic modulation of self-recognizing inhibitory receptors.	Ethics of vaccine research
NA	NA	NA	NA	NA	1	1	0	0	1	2	0	NA	0	NA	0	NA	3	0,6	52	10,4	9	0,642857143	-9	10.1126/science.1096750	10.1126/science.1095854	10.1126/science.1095854	15118164	NA	NA	NA	NA	NA	10	11	9	13	9	2	0	NA	120	8,571428571	-120	2004	120	Davis S., Begon M., De Bruyn L., Ageyev V.S., Klassovskly N.L., Pole S.B., Viljugrein H., Stenseth N.Chr., Leirs H.	Petersen C.C.H., Brecht M., Hahn T.T.G., Sakmann B.	Synaptic changes in layer 2/3 underlying map plasticity of developing barrel cortex.	Predictive Thresholds for Plague in Kazakhstan
14	3	13	9	14	4	2	5	3	0	1	53	10,6	25	5	96	10,66666667	14	2,8	8	1,6	14	2,8	82	10.1104/pp.104.040949	10.1104/pp.104.040501	10.1104/pp.104.040501	15133156	3	7	6	6	3	2	2	2	1	1	1	39	4,333333333	8	1,6	31	2004	49	Świa̧tek A., Van Dongen W., Esmans E.L., Van Onckelen H.	Rommens C.M., Humara J.M., Ye J., Yan H., Richael C., Zhang L., Perry R., Swords K.	Crop improvement through modification of the plant's own genome.	Metabolic fate of jasmonates in tobacco bright yellow-2 cells
NA	NA	1	13	6	2	1	0	0	2	1	20	6,666666667	2	0,666666667	20	6,666666667	5	1	5	1	12	1,090909091	8	10.1104/pp.103.037770	10.1104/pp.103.036707	10.1104/pp.103.036707	15155873	NA	NA	1	1	0	2	1	1	1	0	2	2	0,666666667	15	1,363636364	-13	2004	17	Hay A., Hake S.	Tör M., Brown D., Cooper A., Woods-Tör A., Sjölander K., Jones J.D.G., Holub E.B.	Arabidopsis downy mildew resistance gene RPP27 encodes a receptor-like protein similar to CLAVATA2 and tomato Cf-9.	The dominant mutant Wavy auricle in blade1 disrupts patterning in a lateral domain of the maize leaf
2	2	1	1	1	1	2	0	0	2	1	7	1,4	11	2,2	7	0,875	5	1	12	2,4	5	0,833333333	2	10.1177/0148607104028003180	10.1177/0148607104028003176	10.1177/0148607104028003176	15141412	2	1	3	1	4	7	0	4	1	0	3	12	1,5	12	2	0	2004	25	Ahmed M., Irwin S., Tuthill D.P.	Shang E., Geiger N., Sturm J.W., Post S.	Pump-assisted enteral nutrition can prevent aspiration in bedridden percutaneous endoscopic gastrostomy patients.	Education and Evidence Are Needed to Improve Neonatal Parenteral Nutrition Practice
2	1	0	0	1	1	0	0	0	1	1	4	0,8	13	2,6	4	0,666666667	2	0,4	4	0,8	2	0,25	2	10.1111/j.1464-410X.2003.04788.x	10.1111/j.1464-410X.2004.04787.x	10.1111/j.1464-410X.2004.04787.x	15142171	3	0	3	6	1	0	3	0	0	1	1	13	2,166666667	5	0,625	8	2004	19	Ozkurkcugil C., Yardimoglu M., Dalcik H., Erdogan S., Gokalp A.	Iwashita H., Yoshida M., Nishi T., Otani M., Ueda S.	In vivo transfer of a neuronal nitric oxide synthase expression vector into the rat bladder by electroporation.	Effect of insulin-like growth factor-1 on apoptosis of rat testicular germ cells induced by testicular torsion
10	3	2	8	4	3	2	2	0	1	1	27	5,4	100	20	31	4,428571429	8	1,6	108	21,6	8	1,142857143	23	10.1161/01.ATV.0000132400.25045.2a	10.1161/01.ATV.0000131784.50633.4f	10.1161/01.ATV.0000131784.50633.4f	15142861	20	13	22	19	26	21	27	27	15	18	2	111	15,85714286	137	19,57142857	-26	2004	265	Sugiyama S., Kugiyama K., Aikawa M., Nakamura S., Ogawa H., Libby P.	Zuo L., Ushio-Fukai M., Hilenski L.L., Alexander R.W.	Microtubules regulate angiotensin II type 1 receptor and Rac1 localization in caveolae/lipid rafts: role in redox signaling.	Hypochlorous acid, a macrophage product, induces endothelial apoptosis and tissue factor expression: Involvement of myeloperoxidase-mediated oxidant in plaque erosion and thrombogenesis
1	4	3	7	4	3	2	1	0	NA	1	19	3,8	71	14,2	38	3,8	6	1,5	45	11,25	6	1,5	32	10.1126/science.1095001	10.1126/science.1095815	10.1126/science.1095815	15143281	14	16	19	13	9	10	11	21	3	NA	1	156	15,6	45	11,25	111	2004	219	Somers C.M., McCarry B.E., Malek F., Quinn J.S.	Maile T., Kwoczynski S., Katzenberger R.J., Wassarman D.A., Sauer F.	TAF1 activates transcription by phosphorylation of serine 33 in histone H2B.	Reduction of Particulate Air Pollution Lowers the Risk of Heritable Mutations in Mice
1	3	1	0	1	4	2	3	3	1	2	6	1,2	31	6,2	10	1,428571429	13	2,6	19	3,8	15	2,142857143	-5	10.1111/j.1365-2044.2004.03734.x	10.1111/j.1365-2044.2004.03711.x	10.1111/j.1365-2044.2004.03711.x	15144295	6	6	5	11	3	6	7	1	5	0	1	35	5	22	3,142857143	13	2004	62	Casbard A.C., Williamson L.M., Murphy M.F., Rege K., Johnson T.	Piper S.N., Röhm K.D., Suttner S.W., Maleck W.H., Kranke P., Boldt J.	A comparison of nefopam and clonidine for the prevention of postanaesthetic shivering: a comparative, double-blind and placebo-controlled dose-ranging study.	The role of prophylactic fresh frozen plasma in decreasing blood loss and correcting coagulopathy in cardiac surgery. A systematic review
NA	NA	NA	NA	NA	2	1	1	2	2	2	0	NA	0	NA	0	NA	8	1,6	13	2,6	12	0,857142857	-12	10.1073/pnas.0402344101	10.1073/pnas.0402317101	10.1073/pnas.0402317101	15146069	NA	NA	NA	NA	NA	6	3	3	0	1	2	0	NA	18	1,285714286	-18	2004	18	Butcher R.A., Schreiber S.L.	Chandok M.R., Ekengren S.K., Martin G.B., Klessig D.F.	Suppression of pathogen-inducible NO synthase (iNOS) activity in tomato increases susceptibility to Pseudomonas syringae.	Identification of Ald6P as the target of a class of small-molecule supressors of FK506 and their use in network dissection
8	0	5	1	1	1	0	NA	NA	NA	1	15	3	55	11	31	2,583333333	1	0,5	8	4	1	0,5	30	10.1016/j.jconrel.2004.02.025	10.1016/j.jconrel.2004.02.019	10.1016/j.jconrel.2004.02.019	15147813	13	10	11	9	12	6	2	NA	NA	NA	1	89	7,416666667	8	4	81	2004	100	Deshpande M.C., Davies M.C., Garnett M.C., Williams P.M., Armitage D., Bailey L., Vamvakaki M., Armes S.P., Stolnik S.	Hosseinkhani H., Tabata Y.	PEGylation enhances tumor targeting of plasmid DNA by an artificial cationized protein with repeated RGD sequences, Pronectin.	The effect of poly(ethylene glycol) molecular architecture on cellular interaction and uptake of DNA complexes
NA	NA	NA	NA	0	2	2	3	1	0	2	0	0	0	0	0	0	8	1,6	12	2,4	16	1,230769231	-16	10.1016/j.prosdent.2004.03.002	10.1016/j.prosdent.2004.02.021	10.1016/S002239130400112X	15153858	NA	NA	NA	NA	0	1	0	1	4	6	2	0	0	28	2,153846154	-28	2004	28	Tran N.H., Scarbecz M., Gary J.J.	Nekora-Azak A.	Temporomandibular disorders in relation to female reproductive hormones: a literature review.	In vitro evaluation of color change in maxillofacial elastomer through the use of an ultraviolet light absorber and a hindered amine light stabilizer
NA	NA	0	8	15	13	6	8	8	5	2	23	7,666666667	25	8,333333333	23	7,666666667	40	8	38	7,6	60	5,454545455	-37	10.1161/01.ATV.0000133192.39901.be	10.1161/01.ATV.0000133191.71196.90	10.1161/01.ATV.0000133191.71196.90	15155382	NA	NA	0	13	12	6	10	8	7	7	2	25	8,333333333	58	5,272727273	-33	2004	101	Naka Y., Bucciarelli L.G., Wendt T., Lee L.K., Ling L.R., Ramasamy R., Shi F.Y., Schmidt A.M.	Cipollone F., Fazia M., Iezzi A., Ciabattoni G., Pini B., Cuccurullo C., Ucchino S., Spigonardo F., De Luca M., Prontera C., Chiarelli F., Cuccurullo F., Mezzetti A.	Balance between PGD synthase and PGE synthase is a major determinant of atherosclerotic plaque instability in humans.	RAGE axis: Animal models and novel insights into the vascular complications of diabetes
NA	NA	NA	0	0	3	0	1	0	1	2	0	0	2	1	0	0	5	1	2	0,4	8	0,666666667	-8	10.1016/S0899-7071(03)00150-5	10.1016/S0899-7071(03)00152-9	10.1016/S0899-7071(03)00152-9	15158225	NA	NA	NA	0	2	1	1	0	0	0	2	2	1	6	0,5	-4	2004	8	Erdem L.O., Erdem C.Z., Karlioguz K., Uner C.	Kim J.C.	CT features of bladder small cell carcinoma.	Radiologic aspects of abdominal hydatidosis in children: A study of 31 cases in Turkey
8	13	18	16	27	5	8	6	10	3	1	82	16,4	10	2	83	13,83333333	32	6,4	8	1,6	33	4,125	50	10.1016/j.virusres.2004.02.022	10.1016/j.virusres.2004.02.021	10.1016/j.virusres.2004.02.021	15163498	0	5	0	3	2	2	0	1	2	3	1	10	1,666666667	9	1,125	1	2004	19	Lavenu A., Valleron A.-J., Carrat F.	Seo S.H., Hoffmann E., Webster R.G.	The NS1 gene of H5N1 influenza viruses circumvents the host anti-viral cytokine responses.	Exploring cross-protection between influenza strains by an epidemiological model
1	1	0	0	0	1	1	0	NA	NA	1	2	0,4	1	0,2	6	0,545454545	2	0,666666667	1	0,333333333	2	0,666666667	4			10.1089/104454704774076118	15165381	0	1	0	0	0	0	1	0	NA	NA	1	3	0,272727273	1	0,333333333	2	2004	4	Ren Z., Xie H., Lagerquist K.A., Burke A., Prahl S., Gregory K.W., Furnary A.P.	Moshonov J., Peretz B., Brown T., Rotstein I.	Cleaning of the root canal using Nd:YAP laser and its effect on the mineral content of the dentin.	Optimal dye concentration and irradiance for laser-assisted vascular anastomosis
0	4	5	6	1	0	3	1	NA	NA	1	16	3,2	58	11,6	30	2,727272727	4	1,333333333	30	10	4	1,333333333	26	10.1074/jbc.M401878200	10.1074/jbc.M403407200	10.1074/jbc.M403407200	15169762	12	12	9	12	13	13	9	8	NA	NA	1	131	11,90909091	30	10	101	2004	169	Zhai L., Chaturvedi D., Cumberledge S.	Li W., Guan K.-L.	The Down syndrome cell adhesion molecule (DSCAM) interacts with and activates Pak.	Drosophila Wnt-1 undergoes a hydrophobic modification and is targeted to lipid rafts, a process that requires porcupine
4	5	6	6	3	2	0	1	0	NA	1	24	4,8	153	30,6	46	4,6	3	0,75	66	16,5	3	0,75	43	10.1172/JCI200420303	10.1172/JCI200418704	10.1172/JCI18704	15173892	33	36	24	30	30	16	19	19	12	NA	1	266	26,6	66	16,5	200	2004	364	Liliensiek B., Weigand M.A., Bierhaus A., Nicklas W., Kasper M., Hofer S., Plachky J., Gröne H.-J., Kurschus F.C., Schmidt A.M., Yan S.D., Martin E., Schleicher E., Stern D.M., Hämmerling G.J., Nawroth P.P., Arnold B.	Airoldi I., Di Carlo E., Banelli B., Moserle L., Cocco C., Pezzolo A., Sorrentino C., Rossi E., Romani M., Amadori A., Pistoia V.	The IL-12Rbeta2 gene functions as a tumor suppressor in human B cell malignancies.	Receptor for advanced glycation end products (RAGE) regulates sepsis but not the adaptive immune response
NA	NA	NA	NA	NA	1	0	1	0	0	2	0	NA	0	NA	0	NA	2	0,4	4	0,8	2	0,142857143	-2	10.1016/j.virusres.2004.03.003	10.1016/j.virusres.2004.03.002	10.1016/j.virusres.2004.03.002	15177893	NA	NA	NA	NA	NA	0	1	1	2	0	2	0	NA	7	0,5	-7	2004	7	Sanlioglu A.D., Karacay B., Benson P.K., Engelhardt J.F., Sanlioglu S.	Tao Y.-G., Tan Y.-N., Liu Y.-P., Song X., Zeng L., Gu H.-H., Tang M., Li W., Yi W., Cao Y.	Nuclear factor kappa B (NFkappaB) dependent modulation of Epstein-Barr virus latent membrane protein 1 (LMP1) in epidermal growth factor receptor (EGFR) promoter activity.	Novel approaches to augment adeno-associated virus type-2 endocytosis and transduction
NA	NA	NA	1	5	6	4	3	0	2	2	6	3	3	1,5	6	3	15	3	2	0,4	21	1,75	-15			NA	15179047	NA	NA	NA	0	3	2	0	0	0	0	3	3	1,5	3	0,25	0	2004	7	Hwang I.K., Yoo K.-Y., Kim D.S., Jung J.-Y., Kim K.-S., Park J.-K., Kwon Y.-G., Lee J.-Y., Kang T.-C., Won M.H.	Park J.H., Kim S.J., Lee J.B., Song J.M., Kim C.G., Roh S.I., Yoon H.S.	Establishment of a human embryonic germ cell line and comparison with mouse and human embryonic stem cells.	Changes in parvalbumin immunoreactivity in the parietofrontal cortex after transient forebrain ischemia in the mongolian gerbil
7	1	3	1	1	2	0	1	1	1	1	13	2,6	25	5	40	3,076923077	5	1	10	2	10	0,769230769	30	10.1016/0026-0495(92)90118-T	10.1016/0026-0495(92)90117-S	NA	1518423	6	6	5	4	4	3	3	1	3	0	1	41	3,153846154	14	1,076923077	27	1992	60	Voerman H.J., Strack van Schijndel R.J.M., Johan Groeneveld A.B., de Boer H., Nauta J.P., Thijs L.G.	Poehlman E.T., Gardner A.W., Goran M.I.	Influence of endurance training on energy intake, norepinephrine kinetics, and metabolic rate in older individuals.	Pulsatile hormone secretion during severe sepsis: Accuracy of different blood sampling regimens
5	7	11	5	5	5	2	4	6	1	1	33	6,6	17	3,4	37	5,285714286	18	3,6	5	1	21	3	16	10.1016/j.cardiores.2004.03.014	10.1016/j.cardiores.2004.02.001	10.1016/j.cardiores.2004.02.001	15194459	5	2	5	2	3	3	0	0	1	1	1	23	3,285714286	5	0,714285714	18	2004	28	Sindermann J.R., Verin V., Hopewell J.W., Rodemann H.P., Hendry J.H.	Hattori Y., Kasai K., Gross S.S.	NO suppresses while peroxynitrite sustains NF-kappaB: a paradigm to rationalize cytoprotective and cytotoxic actions attributed to NO.	Biological aspects of radiation and drug-eluting stents for the prevention of restenosis
1	0	2	5	1	1	0	0	1	0	1	9	1,8	5	1	14	1,4	2	0,4	6	1,2	2	0,4	12	10.1080/11024150201680002		NA	12699092	0	0	3	2	0	3	0	2	1	0	1	7	0,7	6	1,2	1	2003	14	Lemmo G., Garcea N., Corsello S., Tarquini E., Palladino T., Ardito G., Garcea R.	Fujii Y., Uemura A., Tanaka H.	Prophylaxis of nausea and vomiting after laparoscopic cholecystectomy with ramosetron: randomised controlled trial.	Breast fibroadenoma in a male-to-female transsexual patient after hormonal treatment
9	9	12	7	12	0	NA	NA	NA	NA	1	49	9,8	16	3,2	118	9,076923077	0	0	0	0	0	0	118	10.1074/jbc.M401037200	10.1074/jbc.M404406200	10.1074/jbc.M404406200	15208318	5	3	3	2	3	0	NA	NA	NA	NA	1	40	3,076923077	0	0	40	2004	40	Fischer M., Römisch W., Saller S., Illarionov B., Richter G., Rohdich F., Eisenreich W., Bacher A.	Sharma A.K., Rohrer B.	Calcium-induced calpain mediates apoptosis via caspase-3 in a mouse photoreceptor cell line.	Evolution of vitamin B2 biosynthesis: Structural and functional similarity between pyrimidine deaminases of eubacterial and plant origin
1	3	4	3	4	0	0	0	0	NA	1	15	3	141	28,2	26	2,6	0	0	36	9	0	0	26	10.1038/sj.onc.1207786	10.1038/sj.onc.1207785	10.1038/sj.onc.1207785	15208681	31	27	29	35	19	17	10	7	2	NA	1	294	29,4	36	9	258	2004	350	Karasarides M., Chiloeches A., Hayward R., Niculescu-Duvaz D., Scanlon I., Friedlos F., Ogilvie L., Hedley D., Martin J., Marshall C.J., Springer C.J., Marais R.	Wada O., Oishi H., Takada I., Yanagisawa J., Yano T., Kato S.	BRCA1 function mediates a TRAP/DRIP complex through direct interaction with TRAP220.	B-RAF is a therapeutic target in melanoma
NA	NA	NA	0	3	3	1	1	0	1	2	3	1,5	18	9	3	1,5	6	1,2	51	10,2	7	0,583333333	-4	10.1124/mol.66.1.153	10.1124/mol.66.1.144	10.1124/mol.66.1.144	15213307	NA	NA	NA	3	15	9	14	11	10	7	2	18	9	81	6,75	-63	2004	119	Blount M.A., Beasley A., Zoraghi R., Sekhar K.R., Bessay E.P., Francis S.H., Corbin J.D.	Yin M.-B., Li Z.-R., Cao S., Durrani F.A., Azrak R.G., Frank C., Rustum Y.M.	Enhanced 7-ethyl-10-hydroxycamptothecin (SN-38) lethality by methylselenocysteine is associated with Chk2 phosphorylation at threonine-68 and down-regulation of Cdc6 expression.	Binding of tritiated sildenafil, tadalafil, or vardenafil to the phosphodiesterase-5 catalytic site displays potency, specificity, heterogeneity, and cGMP stimulation
11	7	11	6	5	2	1	2	4	3	1	40	8	11	2,2	48	6,857142857	12	2,4	7	1,4	13	1,857142857	35	10.1074/jbc.M404125200	10.1074/jbc.M404458200	10.1074/jbc.M404458200	15215246	1	3	3	4	0	2	2	1	1	1	1	15	2,142857143	9	1,285714286	6	2004	25	Bumann M., Djafarzadeh S., Oberholzer A.E., Bigler P., Altmann M., Trachsel H., Baumann U.	Budagian V., Bulanova E., Orinska Z., Ludwig A., Rose-John S., Saftig P., Borden E.C., Bulfone-Paus S.	Natural soluble interleukin-15Ralpha is generated by cleavage that involves the tumor necrosis factor-alpha-converting enzyme (TACE/ADAM17).	Crystal structure of yeast Ypr118w, a methylthioribose-1-phosphate isomerase related to regulatory eIF2B subunits
NA	8	46	50	59	13	8	14	8	4	1	163	40,75	79	19,75	163	40,75	47	9,4	43	8,6	54	5,4	109	10.1126/science.1098432	10.1126/science.1098387	10.1126/science.1098387	15218149	NA	2	27	32	18	10	8	8	11	6	1	79	19,75	69	6,9	10	2004	160	Sigala J.L.D., Bottero V., Young D.B., Shevchenko A., Mercurio F., Verma I.M.	Dwyer M.A., Looger L.L., Hellinga H.W.	Computational design of a biologically active enzyme.	Activation of transcription factor NF-κB requiries ELKS, an IκB kinase regulatory subunit
92	96	106	115	105	37	36	10	NA	NA	1	514	102,8	47	9,4	776	70,54545455	83	27,66666667	12	4	83	27,66666667	693	10.1186/1471-2148-4-18	10.1186/1471-2148-4-19	10.1186/1471-2148-4-19	15222900	5	5	16	10	11	5	5	2	NA	NA	1	65	5,909090909	12	4	53	2004	83	Wan X.-F., Xu D., Kleinhofs A., Zhou J.	Jobb G., Von Haeseler A., Strimmer K.	TREEFINDER: a powerful graphical analysis environment for molecular phylogenetics.	Quantitative relationship between synonymous codon usage bias and GC composition across unicellular genomes
1	1	2	2	2	1	NA	NA	NA	NA	1	8	1,6	3	0,6	18	1,384615385	1	1	0	0	1	1	17	10.1016/j.cbi.2004.05.002	10.1016/j.cbi.2004.04.003	10.1016/j.cbi.2004.04.003	15276867	0	0	1	2	0	0	NA	NA	NA	NA	1	15	1,153846154	0	0	15	2004	15	Fürstenau C.R., Spier A.P., Rücker B., Berti S.L., Battastini A.M.O., Sarkis J.J.F.	Harakeh S., Diab-Assef M., El-Sabban M., Haddadin M., Gali-Muhtasib H.	Inhibition of proliferation and induction of apoptosis by 2-benzoyl-3-phenyl-6,7-dichloroquinoxaline 1,4-dioxide in adult T-cell leukemia cells.	The effect of ebselen on adenine nucleotide hydrolysis by platelets from adult rats
1	0	4	1	1	3	0	0	0	0	1	7	1,4	58	11,6	7	1,166666667	3	0,6	54	10,8	3	0,375	4	10.1111/j.1439-0531.2004.00500.x	10.1111/j.1439-0531.2004.00509.x	10.1111/j.1439-0531.2004.00509.x	15367259	7	18	11	16	6	14	8	12	13	7	2	58	9,666666667	75	9,375	-17	2004	140	Schams D., Berisha B.	Baer C., Bilkei G.	The effect of intravaginal applied GnRH-agonist on the time of ovulation and subsequent reproductive performance of weaned multiparous sows.	Regulation of corpus luteum function in cattle - An overview
6	10	7	7	9	2	1	0	NA	NA	1	39	7,8	36	7,2	76	6,909090909	3	1	15	5	3	1	73	10.1242/dev.01213	10.1242/dev.01189	10.1242/dev.01189	15226262	12	4	6	6	8	5	7	3	NA	NA	1	94	8,545454545	15	5	79	2004	116	Cano D.A., Murcia N.S., Pazour G.J., Hebrok M.	Bagheri-Yarmand R., Talukder A.H., Wang R.-A., Vadlamudi R.K., Kumar R.	Metastasis-associated protein 1 deregulation causes inappropriate mammary gland development and tumorigenesis.	Orpk mouse model of polycystic kidney disease reveals essential role of primary cilia in pancreatic tissue organization
4	6	3	4	3	0	1	2	0	1	1	20	4	49	9,8	31	3,444444444	4	0,8	43	8,6	4	0,8	27	10.1128/JB.186.14.4813-4817.2004	10.1128/JB.186.14.4808-4812.2004	10.1128/JB.186.14.4808-4812.2004	15231814	6	10	11	8	14	10	9	14	6	4	1	70	7,777777778	43	8,6	27	2004	123	Yoong P., Schuch R., Nelson D., Fischetti V.A.	Barreiro C., González-Lavado E., Pátek M., Martín J.-F.	Transcriptional analysis of the groES-groEL1, groEL2, and dnaK genes in Corynebacterium glutamicum: characterization of heat shock-induced promoters.	Identification of a broadly active phage lytic enzyme with lethal activity against antibiotic-resistant Enterococcus faecalis and Enterococcus faecium
NA	NA	NA	NA	NA	1	2	2	0	2	2	0	NA	0	NA	0	NA	7	1,4	4	0,8	21	1,5	-21	10.1016/j.jss.2003.12.002	10.1016/j.jss.2004.02.026	10.1016/j.jss.2004.02.026	15234210	NA	NA	NA	NA	NA	0	0	3	1	0	2	0	NA	13	0,928571429	-13	2004	14	Rich P.B., Dulabon G.R., Douillet C.D., Listwa T.M., Robinson W.P., Zarzaur B.L., Pearlstein R., Katz L.M.	Carlson M.A., Longaker M.T., Thompson J.S.	Modulation of FAK, Akt, and p53 by stress release of the fibroblast-populated collagen matrix.	Infrared thermography: A rapid, portable, and accurate technique to detect experimental pneumothorax
NA	NA	0	0	0	0	0	0	0	1	2	0	0	2	0,666666667	0	0	1	0,2	6	1,2	1	0,090909091	-1			NA	15235234	NA	NA	1	1	0	1	0	2	2	1	2	2	0,666666667	11	1	-9	2004	13	Ki Y.L., Kim T.-K., Park M., Ko S., In C.S., Cho I.-H.	Aksoz T., Akan H., Celebi M., Sakan B.B.	Does the oropharyngeal fat tissue influence the oropharyngeal airway in snorers? Dynamic CT study.	Age-related changes in conventional and magnetization transfer MR imaging in elderly people: Comparison with neurocognitive performance
NA	1	10	8	20	2	3	2	5	1	1	39	9,75	15	3,75	39	9,75	13	2,6	25	5	18	1,8	21	10.1073/pnas.0403155101	10.1073/pnas.0403930101	10.1073/pnas.0403930101	15240891	NA	0	2	9	4	5	4	4	6	6	2	15	3,75	36	3,6	-21	2004	61	Fuster D., Moe O.W., Hilgemann D.W.	Holweg C., Nick P.	Arabidopsis myosin XI mutant is defective in organelle movement and polar auxin transport.	Lipid- and mechanosensitivities of sodium/hydrogen exchangers analyzed by electrical methods
NA	NA	NA	NA	1	4	5	1	1	1	2	1	1	0	0	1	1	12	2,4	6	1,2	18	1,384615385	-17			NA	15250046	NA	NA	NA	NA	0	1	2	1	0	2	2	0	0	7	0,538461538	-7	2004	9	Lim J.-B., Kwon O.H., Kim H.-S., Kim H.O., Choi J.R., Provenzano M., Stroncek D.	Kim D.-W.	Efficient induction of dopaminergic neurons from embryonic stem cells for application to Parkinson's disease.	Adoptive immunotherapy for Cytomegalovirus (CMV) disease in immunocompromised patients
5	8	8	10	8	0	1	3	0	2	1	39	7,8	46	9,2	40	6,666666667	6	1,2	22	4,4	9	1,125	31	10.1158/0008-5472.CAN-03-3025	10.1158/0008-5472.CAN-04-0693	10.1158/0008-5472.CAN-04-0693	15256470	11	12	9	8	6	10	3	6	2	1	1	47	7,833333333	34	4,25	13	2004	88	Honore S., Kamath K., Braguer D., Horwitz S.B., Wilson L., Briand C., Jordan M.A.	Radhakrishnan S., Nguyen L.T., Ciric B., Flies D., Van Keulen V.P., Tamada K., Chen L., Rodriguez M., Pease L.R.	Immunotherapeutic potential of B7-DC (PD-L2) cross-linking antibody in conferring antitumor immunity.	Synergistic suppression of microtubule dynamics by discodermolide and paclitaxel in non-small cell lung carcinoma cells
0	4	10	10	10	0	3	1	2	3	1	34	6,8	8	1,6	34	6,8	9	1,8	31	6,2	10	1,111111111	24			10.1099/mic.0.27066-0	15256569	0	2	3	1	2	8	5	5	5	8	2	8	1,6	39	4,333333333	-31	2004	55	Adelsberger H., Hertel C., Glawischnig E., Zverlov V.V., Schwarz W.H.	Beer M., Kong Y.H., Seviour R.J.	Are some putative glycogen accumulating organisms (GAO) in anaerobic : aerobic activated sludge systems members of the alpha-Proteobacteria?	Enzyme system of Clostridium stercorarium for hydrolysis of arabinoxylan: Reconstitution of the in vivo system from recombinant enzymes
NA	NA	NA	NA	2	9	2	2	1	1	2	2	2	2	2	2	2	15	3	22	4,4	27	2,076923077	-25	10.1016/j.cell.2004.07.001	10.1016/j.cell.2004.07.010	10.1016/j.cell.2004.07.010	15260988	NA	NA	NA	NA	2	8	2	4	3	5	2	2	2	55	4,230769231	-53	2004	64	Qiao F., Song H., Kim C.A., Sawaya M.R., Hunter J.B., Gingery M., Rebay I., Courey A.J., Bowie J.U.	Nitz N., Gomes C., De Cássia Rosa A., D'Souza-Ault M.R., Moreno F., Lauria-Pires L., Nascimento R.J., Teixeira A.R.L.	Heritable integration of kDNA minicircle sequences from Trypanosoma cruzi into the avian genome: insights into human Chagas disease.	Derepression by depolymerization: Structural insights into the regulation of Yan by Mae
NA	NA	NA	NA	2	0	3	1	1	4	2	2	2	6	6	2	2	9	1,8	141	28,2	12	0,923076923	-10	10.1242/dev.01257	10.1242/dev.01240	10.1242/dev.01240	15269168	NA	NA	NA	NA	6	30	22	31	29	29	2	6	6	310	23,84615385	-304	2004	346	Sun Z., Amsterdam A., Pazour G.J., Cole D.G., Miller M.S., Hopkins N.	Tian H., Tenzen T., McMahon A.P.	Dose dependency of Disp1 and genetic interaction between Disp1 and other hedgehog signaling components in the mouse.	A genetic screen in zebrafish indentifies cilia genes as a principal cause of cystic kidney
0	2	2	0	0	NA	NA	NA	NA	NA	2	4	0,8	13	2,6	11	0,785714286	0	NA	0	NA	29	NA	-29	10.1111/j.1365-2044.2004.03833.x	10.1111/j.1365-2044.2004.03832.x	10.1111/j.1365-2044.2004.03832.x	15270964	1	2	2	5	3	NA	NA	NA	NA	NA	2	43	3,071428571	23	NA	-21	2004	43	von Ungern-Sternberg B.S., Regli A., Bucher E., Reber E., Schneider M.C.	Saitoh Y., Hattori H., Sanbe N., Nakajima H., Akatu M., Murakawa M.	Reversal of vecuronium with neostigmine in patients with diabetes mellitus.	Impact of spinal anaesthesia and obesity on maternal respiratory function during elective Caesarean section
11	8	5	6	13	4	2	3	4	0	1	43	8,6	1	0,2	47	6,714285714	13	2,6	2	0,4	13	1,857142857	34			10.1213/01.ANE.0000124680.59440.0F	15281492	1	0	0	0	0	0	1	0	1	0	3	2	0,285714286	2	0,285714286	0	2004	4	Kuo C.-P., Wong C.-S., Borel C.O., Yang C.-P., Yeh C.-C., Lu C.-H., Wu C.-T.	Suttner S., Piper S.N., Kumle B., Lang K., Röhm K.D., Isgro F., Boldt J.	The influence of allogeneic red blood cell transfusion compared with 100% oxygen ventilation on systemic oxygen transport and skeletal muscle oxygen tension after cardiac surgery.	Cerebrospinal fluid rhinorhea after thermometer insertion through the nose
1	2	0	1	0	1	0	0	0	0	1	4	0,8	15	3	7	0,777777778	1	0,2	14	2,8	1	0,2	6	10.1213/01.ANE.0000116927.80080.1E	10.1213/01.ANE.0000116924.16535.BA	NA	15281514	2	4	3	3	3	3	8	1	1	1	1	28	3,111111111	14	2,8	14	2004	47	Knaggs R.D., Crighton I.M., Cobby T.F., Fletcher A.J.P., Hobbs G.J.	Fujii Y., Uemura A., Toyooka H.	The recovery profile of reduced diaphragmatic contractility induced by propofol in dogs.	The pupillary effects of intravenous morphine, codeine, and tramadol in volunteers
NA	NA	NA	NA	0	7	4	1	3	3	2	0	0	0	0	0	0	18	3,6	12	2,4	30	2,307692308	-30	10.1128/MCB.24.16.6957-6966.2004	10.1128/MCB.24.16.6947-6956.2004	10.1128/MCB.24.16.6947-6956.2004	15282297	NA	NA	NA	NA	0	5	2	3	1	1	2	0	0	15	1,153846154	-15	2004	19	Moisan A., Larochelle C., Guillemette B., Gaudreau L.	Ohkusu-Tsukada K., Tominaga N., Udono H., Yui K.	Regulation of the maintenance of peripheral T-cell anergy by TAB1-mediated p38 alpha activation.	BRCA1 can modulate RNA polymerase II carboxy-terminal domain phosphorylation levels
6	5	7	7	3	5	5	2	3	2	1	28	5,6	7	1,4	35	5	17	3,4	6	1,2	17	2,428571429	18	10.1074/jbc.M403182200	10.1074/jbc.M403837200	10.1074/jbc.M403837200	15284244	0	5	0	2	0	1	0	2	1	2	1	8	1,142857143	7	1	1	2004	17	Bederman I.R., Kasumov T., Reszko A.E., David F., Brunengraber H., Kelleher J.K.	Budagian V., Bulanova E., Orinska Z., Pohl T., Borden E.C., Silverman R., Bulfone-Paus S.	Reverse signaling through membrane-bound interleukin-15.	In vitro modeling of fatty acid synthesis under conditions simulating the zonation of lipogenic [13C]acetyl-CoA enrichment in the liver
2	5	6	11	6	1	4	1	1	4	1	30	6	61	12,2	30	5	11	2,2	49	9,8	12	1,5	18	10.1091/mbc.E04-06-0445	10.1091/mbc.E04-06-0496	10.1091/mbc.E04-06-0496	15304519	7	11	9	20	14	12	11	8	10	8	2	61	10,16666667	64	8	-3	2004	144	Braga J., Desterro J.M.P., Carmo-Fonseca M.	Haarer B.K., Amberg D.C.	Old yellow enzyme protects the actin cytoskeleton from oxidative stress.	Intracellular macromolecular mobility measured by fluorescence recovery after photobleaching with confocal laser scanning microscopes
3	4	7	6	2	1	1	0	NA	NA	1	22	4,4	8	1,6	50	4,545454545	2	0,666666667	7	2,333333333	2	0,666666667	48	10.1074/jbc.M404852200	10.1074/jbc.M406984200	10.1074/jbc.M406984200	15294900	2	2	3	0	1	4	3	0	NA	NA	1	27	2,454545455	7	2,333333333	20	2004	35	Ingham K.C., Brew S., Vaz D., Sauder D.N., McGavin M.J.	Han C., Demetrist A.J., Liu Y., Shelhamer J.H., Wu T.	Transforming growth factor-beta (TGF-beta) activates cytosolic phospholipase A2alpha (cPLA2alpha)-mediated prostaglandin E2 (PGE)2/EP1 and peroxisome proliferator-activated receptor-gamma (PPAR-gamma)/Smad signaling pathways in human liver cancer cells. A novel mechanism for subversion of TGF-beta-i...	Interaction of Staphylococcus aureus fibronectin-binding protein with fibronectin: Affinity, stoichiometry, and modular requirements
NA	NA	NA	NA	0	1	0	2	3	0	2	0	0	0	0	0	0	6	1,2	8	1,6	13	1	-13	10.1016/j.ajog.2004.01.031	10.1016/j.ajog.2003.12.041	10.1016/j.ajog.2003.12.041	15295347	NA	NA	NA	NA	0	0	3	1	1	3	2	0	0	24	1,846153846	-24	2004	26	Rizk D.E.E., Czechowski J., Ekelund L.	De Tayrac R., Chevalier N., Chauveaud-Lambling A., Gervaise A., Fernandez H.	Risk of urge and stress urinary incontinence at long-term follow-up after vaginal hysterectomy.	Dynamic assessment of pelvic floor and bony pelvis morphologic condition with the use of magnetic resonance imaging in a multiethnic, nulliparous, and healthy female population
NA	NA	NA	0	2	7	7	9	3	2	2	2	1	1	0,5	2	1	28	5,6	38	7,6	49	4,083333333	-47	10.1016/j.ajog.2004.03.087	10.1016/j.ajog.2004.03.086	10.1016/j.ajog.2004.03.086	15295367	NA	NA	NA	0	1	6	12	6	7	7	2	1	0,5	62	5,166666667	-61	2004	65	Hullfish K.L., Bovbjerg V.E., Steers W.D.	Rogers R.G., Kammerer-Doak D., Darrow A., Murray K., Olsen A., Barber M., Qualls C.	Sexual function after surgery for stress urinary incontinence and/or pelvic organ prolapse: a multicenter prospective study.	Patient-centered goals for pelvic floor dysfunction surgery: Long-term follow-up
NA	NA	0	5	7	6	3	5	5	1	2	12	4	14	4,666666667	12	4	20	4	62	12,4	25	2,272727273	-13	10.1038/sj.emboj.7600343	10.1038/sj.emboj.7600332	10.1038/sj.emboj.7600332	15297874	NA	NA	1	6	7	11	17	12	5	17	2	14	4,666666667	95	8,636363636	-81	2004	120	Unterseher F., Hefele J.A., Giehl K., De Robertis E.M., Wedlich D., Schambony A.	Owens R.M., Pritchard G., Skipp P., Hodey M., Connell S.R., Nierhaus K.H., O'Connor C.D.	A dedicated translation factor controls the synthesis of the global regulator Fis.	Paraxial protocadherin coordinates cell polarity during convergent extension via Rho A and JNK
NA	NA	NA	NA	0	1	2	0	2	0	2	0	0	0	0	0	0	5	1	10	2	7	0,538461538	-7	10.1111/j.1349-7006.2004.tb03322.x	10.1111/j.1349-7006.2004.tb03321.x	NA	15298725	NA	NA	NA	NA	0	1	3	2	2	2	2	0	0	17	1,307692308	-17	2004	17	Hirano T., Kawai K., Ootsuyama Y., Orimo H., Kasai H.	Komazawa N., Suzuki A., Sano S., Horie K., Matsuura N., Mak T.W., Nakano T., Takeda J., Kondoh G.	Tumorigenesis facilitated by Pten deficiency in the skin: evidence of p53-Pten complex formation on the initiation phase.	Detection of a mouse OGG1 fragment during caspase-dependent apoptosis: Oxidative DNA damage and apoptosis
NA	0	1	2	2	1	0	0	1	0	3	5	1,25	5	1,25	5	1,25	2	0,4	12	2,4	5	0,5	0	10.1016/j.berh.2004.04.005	10.1016/j.berh.2004.04.001	10.1016/j.berh.2004.04.001	15301984	NA	0	1	2	2	6	2	2	1	1	2	5	1,25	23	2,3	-18	2004	32	Hammond A.	Simon L.S.	The treatment of rheumatoid arthritis.	What is the role of the occupational therapist?
NA	0	1	2	6	0	3	0	3	4	2	9	2,25	5	1,25	9	2,25	10	2	29	5,8	11	1,1	-2	10.1016/j.jhazmat.2004.05.003	10.1016/j.jhazmat.2004.05.025	10.1016/j.jhazmat.2004.05.025	15302444	NA	0	0	3	2	5	4	5	9	6	2	5	1,25	59	5,9	-54	2004	71	Tel H., Altaş Y., Taner M.S.	Suvardhan K., Kumar K.S., Krishnaiah L., Rao S.P., Chiranjeevi P.	The determination of nickel(II) after on-line sorbent preconcentration by inductively coupled plasma atomic emission spectrometry using Borassus Flabellifer inflorescence loaded with coniine dithiocarbamate.	Adsorption characteristics and separation of Cr(III) and Cr(VI) on hydrous titanium(IV) oxide
NA	NA	NA	7	111	25	15	12	9	6	2	118	59	21	10,5	118	59	67	13,4	93	18,6	121	10,08333333	-3	10.1038/nature02889	10.1038/nature02885	10.1038/nature02885	15311210	NA	NA	NA	2	19	15	19	18	22	19	2	21	10,5	180	15	-159	2004	218	True H.L., Bedin I., Lindquist S.L.	Kawasaki H., Taira K.	Induction of DNA methylation and gene silencing by short interfering RNAs in human cells.	Epigenetic regulation of translation reveals hidden genetic variation to produce complex traits
NA	NA	NA	NA	2	4	9	12	9	5	2	2	2	1	1	2	2	39	7,8	68	13,6	73	5,615384615	-71	10.1158/0008-5472.CAN-04-0552	10.1158/0008-5472.CAN-04-0063	10.1158/0008-5472.CAN-04-0063	15313930	NA	NA	NA	NA	1	11	16	17	13	11	2	1	1	113	8,692307692	-112	2004	130	Whitmore M.M., DeVeer M.J., Edling A., Oates R.K., Simons B., Lindner D., Williams B.R.G.	Bardin A., Hoffmann P., Boulle N., Katsaros D., Vignon F., Pujol P., Lazennec G.	Involvement of estrogen receptor beta in ovarian carcinogenesis.	Synergistic activation of innate immunity by double-stranded RNA and CpG DNA promotes eahanced antitumor activity
0	1	3	2	1	0	0	0	0	0	1	7	1,4	16	3,2	8	0,888888889	0	0	5	1	0	0	8	10.1016/S0959-289X(03)00101-8	10.1016/S0959-289X(03)00095-5	10.1016/S0959-289X(03)00095-5	15321434	5	3	4	4	0	4	0	0	0	1	1	22	2,444444444	5	1	17	2004	31	Chiron B., Laffon M., Ferrandiere M., Pittet J.-F., Marret H., Mercier C.	Fujii Y., Tanaka H., Somekawa Y.	A randomized, double-blind, placebo-controlled trial of ramosetron for preventing nausea and vomiting during termination of pregnancy.	Standard preoxygenation technique versus two rapid techniques in pregnant patients
NA	0	1	0	0	0	0	0	1	0	3	1	0,25	2	0,5	1	0,25	1	0,2	3	0,6	1	0,1	0			NA	15322593	NA	0	0	1	1	0	0	1	1	1	2	2	0,5	7	0,7	-5	2004	10	Cobanoglu U., Ersoz S., Turgutalp H., Reis A., Ozoran Y.	Eskandar M.A., Sobande A.A., Damole I.O., Bahar A.M.	Emergency cervical cerclage. Does the gestational age make a difference?	Correlation of E-cadherin expression with clinicopathological parameters in breast carcinoma
3	6	4	9	10	2	9	3	1	4	1	32	6,4	36	7,2	32	5,333333333	19	3,8	31	6,2	21	2,625	11	10.1097/00000542-200409000-00011	10.1097/00000542-200409000-00010	NA	15329587	8	5	7	7	9	10	6	5	7	3	1	38	6,333333333	37	4,625	1	2004	83	Oczenski W., Hörmann C., Keller C., Lorenzl N., Kepka A., Schwarz S., Fitzgerald R.D.	Fechner J., Ihmsen H., Hatterscheid D., Jeleazcov C., Schiessl C., Vornov J.J., Schwilden H., Schüttler J.	Comparative pharmacokinetics and pharmacodynamics of the new propofol prodrug GPI 15715 and propofol emulsion.	Recruitment maneuvers after a positive end-expiratory pressure trial do not induce sustained effects in early adult respiratory distress syndrome
NA	0	2	2	4	0	1	1	0	1	1	8	2	30	7,5	8	2	3	0,6	29	5,8	4	0,4	4	10.1074/jbc.M406397200	10.1074/jbc.M406085200	10.1074/jbc.M406085200	15342645	NA	0	6	11	13	9	4	5	8	3	2	30	7,5	52	5,2	-22	2004	95	Krause F., Reifschneider N.H., Vocke D., Seelert H., Rexroth S., Dencher N.A.	Tian E., Ten Hagen K.G., Shum L., Hang H.C., Imbert Y., Young Jr. W.W., Bertozzi C.R., Tabak L.A.	An inhibitor of O-glycosylation induces apoptosis in NIH3T3 cells and developing mouse embryonic mandibular tissues.	"Respirasome"-like supercomplexes in green leaf mitochondria of spinach
1	4	4	4	2	7	1	0	0	3	1	15	3	11	2,2	15	3	11	2,2	18	3,6	14	1,555555556	1	10.1038/sj.bjp.0705780	10.1038/sj.bjp.0705781	10.1038/sj.bjp.0705781	15345658	0	4	5	0	2	5	4	2	4	3	2	11	2,2	25	2,777777778	-14	2004	38	Wallace J.L.	Fiorucci S., Antonelli E., Distrutti E., Mencarelli A., Farneti S., Del Soldato P., Morelli A.	Liver delivery of NO by NCX-1000 protects against acute liver failure and mitochondrial dysfunction induced by APAP in mice.	Acetaminophen hepatotoxicity: NO to the rescue
2	1	1	2	5	2	4	1	0	1	1	11	2,2	10	2	19	2,111111111	8	1,6	8	1,6	8	1,6	11	10.1080/10428190410001667712	10.1080/10428194042000198849	NA	15359637	1	2	5	1	1	3	1	1	2	1	1	19	2,111111111	8	1,6	11	2004	30	Chang K.-C., Huang G.-C., Jones D., Tsao C.-J., Lee J.Y.-Y., Su I.-J.	Avilés A., Fernández R., Pérez F., Nambo M.J., Neri N., Talavera A., Castañeda C., González M., Cleto S.	Adjuvant radiotherapy in stage IV diffuse large cell lymphoma improves outcome.	Distribution and prognosis of WHO lymphoma subtypes in Taiwan reveals a low incidence of germinal-center derived tumors
NA	NA	NA	NA	0	6	4	4	6	4	2	0	0	1	1	0	0	24	4,8	15	3	59	4,538461538	-59	10.1007/s00441-004-0954-y	10.1007/s00441-004-0945-z	10.1007/s00441-004-0945-z	15365812	NA	NA	NA	NA	1	5	2	4	3	1	2	1	1	44	3,384615385	-43	2004	47	Greiner B., Ribi W.A., Wcislo W.T., Warrant E.J.	Schulz J.B., Falkenburger B.H.	Neuronal pathology in Parkinson's disease.	Neural organisation in the first optic ganglion of the nocturnal bee Megalopta genalis
3	3	1	1	6	0	0	0	2	1	1	14	2,8	19	3,8	20	2,5	3	0,6	17	3,4	6	0,333333333	14			NA	1536949	2	5	4	5	3	4	6	1	4	2	1	26	3,25	23	1,277777778	3	1992	50	Meloni F.J., Gustafson E.J., Schmaier A.H.	Oster W., Brach M.A., Gruss H.-J., Mertelsmann R., Herrmann F.	Interleukin-1 beta (IL-1 beta) expression in human blood mononuclear phagocytes is differentially regulated by granulocyte-macrophage colony-stimulating factor (GM-CSF), M-CSF, and IL-3.	High molecular weight kininogen binds to platelets by its heavy and light chains and when bound has altered susceptibility to kallikrein cleavage
NA	NA	0	3	3	0	1	2	2	1	2	6	2	1	0,333333333	6	2	6	1,2	6	1,2	7	0,636363636	-1	10.1080/13803390490504443	10.1080/13803390490504416	10.1080/13803390409609786	15370385	NA	NA	0	1	0	0	1	2	1	2	2	1	0,333333333	8	0,727272727	-7	2004	10	Ansaldo A.I., Arguin M., Lecours A.R.	De Monte V.E., Geffen G.M., May C.R., McFarland K.	Double cross-validation and improved sensitivity of the rapid screen of mild traumatic brain injury.	Recovery from aphasia: A longitudinal study on language recovery, lateralization patterns, and attentional resources
NA	NA	NA	NA	0	2	3	3	3	1	2	0	0	0	0	0	0	12	2,4	5	1	17	1,307692308	-17	10.1016/j.ygyno.2004.06.048	10.1016/j.ygyno.2004.07.024	10.1016/j.ygyno.2004.07.024	15385115	NA	NA	NA	NA	0	1	0	2	0	2	2	0	0	8	0,615384615	-8	2004	9	Ørbo A., Kaino T., Arnes M., Kopp M., Eklo K.	Riener E.-K., Arnold N., Kommoss F., Lauinger S., Pfisterer J.	The prognostic and predictive value of immunohistochemically detected HER-2/neu overexpression in 361 patients with ovarian cancer: a multicenter study.	Genetic derangements in the tumor suppressor gene PTEN in endometrial precancers as prognostic markers for cancer development: A population-based study from northern Norway with long-term follow-up
1	5	3	8	3	2	3	0	0	0	1	20	4	30	6	22	3,142857143	5	1	31	6,2	5	0,714285714	17	10.1213/01.ANE.0000132969.88550.96	10.1213/01.ANE.0000130621.11024.97	10.1213/01.ANE.0000130621.11024.97	15385341	2	6	8	5	9	6	5	4	11	5	3	32	4,571428571	32	4,571428571	0	2004	77	Pasquina P., Merlani P., Granier J.M., Ricou B.	Boldt J., Brosch C., Lehmann A., Suttner S., Isgro F.	The prophylactic use of the beta-blocker esmolol in combination with phosphodiesterase III inhibitor enoximone in elderly cardiac surgery patients.	Continuous positive airway pressure versus noninvasive pressure support ventilation to treat atelectasis after cardiac surgery
3	3	3	3	2	1	2	1	2	2	1	14	2,8	21	4,2	14	2	8	1,6	8	1,6	8	1,142857143	6	10.1002/ijc.20784	10.1002/ijc.20527	10.1002/ijc.20527	15609310	4	2	8	4	3	1	2	3	2	0	1	24	3,428571429	9	1,285714286	15	2004	36	Wang X., Wang M., Amarzguioui M., Liu F., Fodstad Ø., Prydz H.	Uchihara J.-N., Krensky A.M., Matsuda T., Kawakami H., Okudaira T., Masuda M., Ohta T., Takasu N., Mori N.	Transactivation of the CCL5/RANTES gene by Epstein-Barr virus latent membrane protein 1.	Downregulation of tissue factor by RNA interference in human melanoma LOX-L cells reduces pulmonary metastasis in nude mice
NA	0	0	0	0	1	1	0	0	0	2	0	0	13	3,25	0	0	2	0,4	10	2	2	0,2	-2	10.1042/CS20040236	10.1042/CS20040078	10.1042/CS20040078	15341509	NA	0	2	6	5	2	0	5	3	0	2	13	3,25	14	1,4	-1	2004	29	Wierzbicki A.S., Chowienczyk P.J., Cockcroft J.R., Brett S.E., Watts G.F., Jenkins B.S., Ritter J.M.	Knight K.R., Shinkel T.A., Cowan P.J., Romeo-Meeuw R., D'Apice A.J.F., Morrison W.A.	Transgenic expression of human complement regulators reduces skeletal muscle ischaemia/reperfusion injury in mice.	Cardiovascular risk factors and endothelial dysfunction
0	1	0	1	0	0	0	1	0	0	1	2	0,4	1	0,2	2	0,4	1	0,2	2	0,4	1	0,111111111	1			NA	15456561	0	0	0	1	0	1	0	0	1	0	2	1	0,2	2	0,222222222	-1	2004	3	Shahzad M.S., Shamim M.	Parvez T., Mahrous A.R.S., Fawazi A.	Meta-analysis of new treatment strategies for metastatic colorectal cancer.	Progressive hair coil strangulation of penis
2	0	0	0	2	0	0	0	0	NA	1	4	0,8	3	0,6	12	1,2	0	0	3	0,75	0	0	12	10.1111/j.1365-2443.2004.00777.x	10.1111/j.1365-2443.2004.00776.x	10.1111/j.1365-2443.2004.00776.x	15461668	1	1	0	1	0	1	2	0	0	NA	1	11	1,1	3	0,75	8	2004	15	Johnston A.M., Naselli G., Niwa H., Brodnicki T., Harrison L.C., Góñez L.J.	Ito S., Takeyama K., Yamamoto A., Sawatsubashi S., Shirode Y., Kouzmenko A., Tabata T., Kato S.	In vivo potentiation of human oestrogen receptor alpha by Cdk7-mediated phosphorylation.	Harp (harmonin-interacting, ankyrin repeat-containing protein), a novel protein that interacts with harmonin in epithelial tissues
2	1	1	0	0	0	1	0	0	0	1	4	0,8	9	1,8	4	0,571428571	1	0,2	12	2,4	1	0,142857143	3	10.1016/j.athoracsur.2004.04.039	10.1016/j.athoracsur.2003.12.077	10.1016/j.athoracsur.2003.12.077	15464509	2	0	3	2	2	3	4	2	3	0	2	9	1,285714286	13	1,857142857	-4	2004	22	Nordhaug D., Steensrud T., Muller S., Husnes K.V., Myrmel T.	Urdaneta F., Willert J.L., Beaver T., Naik B., Kirby D.S., Lobato E.B.	Effects of a new phosphodiesterase enzyme type V inhibitor (UK 343-664) versus milrinone in a porcine model of acute pulmonary hypertension.	Intraaortic balloon pumping improves hemodynamics and right ventricular efficiency in acute ischemic right ventricular failure
1	1	1	0	0	0	1	0	0	0	1	3	0,6	10	2	3	0,5	1	0,2	8	1,6	1	0,125	2	10.1007/s10157-004-0307-x	10.1007/s10157-004-0288-9	10.1007/s10157-004-0288-9	15480894	2	1	2	1	4	1	2	1	2	2	1	10	1,666666667	9	1,125	1	2004	20	Ando K., Fujita T.	Nakao N., Seno H., Kasuga H., Toriyama T., Kawahara H.	Dual blockade of the renin-angiotensin system in chronic renal disease: to do or not to do.	Role of lectin-like oxidized low-density lipoprotein receptor-1 (LOX-1) in the development of hypertensive organ damage
NA	NA	NA	NA	2	3	4	0	1	4	2	2	2	0	0	2	2	12	2,4	181	36,2	21	1,615384615	-19	10.1038/nm1117	10.1038/nm1119	10.1038/nm1119	15489860	NA	NA	NA	NA	0	35	31	44	35	36	2	0	0	398	30,61538462	-398	2004	416	Adachi T., Weisbrod R.M., Pimentel D.R., Ying J., Sharov V.S., Schöneich C., Cohen R.A.	Komazawa N., Matsuda M., Kondoh G., Mizunoya W., Iwaki M., Takagi T., Sumikawa Y., Inoue K., Suzuki A., Mak T.W., Nakano T., Fushiki T., Takeda J., Shimomura I.	Enhanced insulin sensitivity, energy expenditure and thermogenesis in adipose-specific Pten suppression in mice.	S-glutathiolation by peroxynitrite activates SERCA during arterial relaxation by nitric oxide
11	15	15	21	10	2	1	4	1	2	1	72	14,4	20	4	101	11,22222222	10	2	8	1,6	10	2	91	10.1037/0022-3514.87.4.468	10.1037/0022-3514.87.4.453	10.1037/0022-3514.87.4.453	15491272	3	4	1	8	4	1	0	3	3	1	1	25	2,777777778	8	1,6	17	2004	37	Fiedler K., Freytag P.	Stapel D.A., Blanton H.	From seeing to being: subliminal social comparisons affect implicit and explicit self-evaluations.	Pseudocontingencies
NA	0	0	0	0	0	0	0	0	0	3	0	0	2	0,5	0	0	0	0	0	0	0	0	0			NA	15493733	NA	0	0	0	2	0	0	0	0	0	1	2	0,5	1	0,1	1	2004	3	Chou Y.-K., Chen H.-J., Shaio M.-F., Kuo Y.-M.	Chiu H.-Y., Su B.-H., Lin T.-W., Lin H.-C.	Evaluation of the severity of chronic lung disease in premature infants by pulse oximeter.	In vitro antibiotic susceptibility of Lactobacilli isolated from commercial products containing active Lactobacilli
NA	NA	NA	0	4	1	9	5	5	1	2	4	2	2	1	4	2	21	4,2	3	0,6	56	4,666666667	-52	10.1136/adc.2003.045401	10.1136/adc.2003.047258	10.1136/adc.2003.047258	15499051	NA	NA	NA	1	1	1	1	1	0	0	2	2	1	8	0,666666667	-6	2004	10	Wong I.C.K., Awolowo T., Gordon K., Mo Y.W.	Principi N., Esposito S., Gasparini R., Marchisio P., Crovari P.	Burden of influenza in healthy children and their households.	Survey of administration of medicines to pupils in primary schools within the London area
9	13	7	10	3	10	3	4	0	NA	1	42	8,4	4	0,8	73	7,3	17	4,25	0	0	17	4,25	56	10.1016/j.lfs.2004.06.019	10.1016/j.lfs.2004.04.058	10.1016/j.lfs.2004.04.058	15501477	2	0	0	1	1	0	0	0	0	NA	1	8	0,8	0	0	8	2004	9	Resende A.C., Tabellion A., Nadaud S., Lartaud I., Bagrel D., Faure S., Atkinson J., Capdeville-Atkinson C.	Yao H.-W., Xie Q.-M., Chen J.-Q., Deng Y.-M., Tang H.-F.	TGF-beta1 induces alveolar epithelial to mesenchymal transition in vitro.	Incubation of rat aortic rings produces a specific reduction in agonist-evoked contraction: Effect of age of donor
NA	0	1	5	5	6	0	2	2	1	2	11	2,75	0	0	11	2,75	11	2,2	0	0	14	1,4	-3	10.1016/j.phrs.2004.06.006	10.1016/j.phrs.2004.06.010	10.1016/j.phrs.2004.06.010	15501702	NA	0	0	0	0	0	0	0	0	0	3	0	0	0	0	0	2004	NA	Vargiu R., Usai P., De Lisa A., Argiolas A., Scarpa R.M., Gessa G.L., Usai E., Fraschini M., Mancinelli R.	Singh D., Chopra K.	Effect of trimetazidine on renal ischemia/reperfusion injury in rats.	Vasopressin excitatory action on smooth muscle from human renal calyx and pelvis
2	2	2	0	1	1	0	0	0	0	1	7	1,4	2	0,4	7	1,166666667	1	0,2	1	0,2	1	0,125	6	10.1111/j.1442-2042.2004.00924.x	10.1111/j.1442-2042.2004.00970.x	10.1111/j.1442-2042.2004.00970.x	15509205	0	0	1	1	0	0	0	0	1	0	3	2	0,333333333	2	0,25	0	2004	4	Ishii T., Marumo K.	Otani M., Yoshida M., Iwashita H., Kawano Y., Miyamae K., Inadome A., Nishi T., Ueda S.	Electroporation-mediated muscarinic M3 receptor gene transfer into rat urinary bladder.	Biochemical modulation of 5-fluorouracil with interferon α/β and γ on murine renal cell carcinoma
NA	0	0	0	0	0	0	1	0	0	2	0	0	0	0	0	0	1	0,2	0	0	1	0,1	-1			NA	15510931	NA	0	0	0	0	0	0	0	0	0	2	0	0	1	0,1	-1	2004	2	Yang T.-S., Wang H.-L., Chen Y.-J., Chang S.-P., Yuan C.-C.	Chen P.-L., Chen C.-H., Hsiao C.-H., Chang C.-J.	The experience with Ritleng intubation system in patients with congenital nasolacrimal duct obstruction.	Effect of continuous administration of conjugated estrogen plus medroxyprogesterone acetate (Premelle®) in postmenopausal women in Taiwan
NA	NA	NA	4	3	1	2	3	0	2	2	7	3,5	1	0,5	7	3,5	8	1,6	10	2	14	0,583333333	-7			NA	1551544	NA	NA	NA	0	1	2	3	3	0	2	2	1	0,5	40	1,666666667	-39	1992	44	Forbes G.M., Jeffrey G.P., Shilkin K.B., Reed W.D.	Perdigoto R., Wiesner R.H.	Progression of primary biliary cirrhosis with ursodeoxycholic acid therapy.	Carbamazepine hepatotoxicity: Another cause of the vanishing bile duct syndrome
NA	NA	NA	NA	0	2	2	1	3	0	2	0	0	0	0	0	0	8	1,6	0	0	16	1,230769231	-16	10.1097/01.AOG.0000142738.68439.9e	10.1097/01.AOG.0000125552.00171.9a	10.1097/01.AOG.0000125552.00171.9a	15516429	NA	NA	NA	NA	0	0	0	0	0	0	3	0	0	0	0	0	2004	NA	Severi F.M., Ignacchiti E., Setacci F., Palasciano G., Setacci C., Petraglia F.	Wiebe E., Guilbert E., Jacot F., Shannon C., Winikoff B.	A fatal case of Clostridium sordellii septic shock syndrome associated with medical abortion.	Pregnancy and delivery after right common carotid artery endarterectomy
0	2	1	1	0	0	0	0	0	0	1	4	0,8	1	0,2	4	0,8	0	0	1	0,2	0	0	4	10.1081/IPH-200026872	10.1081/IPH-200026863	NA	15518170	0	1	0	0	0	0	0	1	0	0	2	1	0,2	5	0,555555556	-4	2004	7	Yun Y.G., Oh H., Oh G.S., Pae H.O., Choi B.M., Kwon J.W., Kwon T.O., Jang S.I., Chung H.-T.	Kang B.-S., Chung T.-W., Moon J.-Y., Lim J.-K., Shon Y.-H., Nam K.-S., Kim D.-S., Jeon B.-H., Kim C.-H.	Induction of a TC1-mediated experimental autoimmune thyroiditis by deglycosylated porcine thyroglobulin.	In vitro cytotoxicity of mokko lactone in human leukemia HL-60 cells: Induction of apoptotic cell death by mitochondrial membrane potential collapse
NA	NA	NA	0	2	1	0	0	0	0	2	2	1	2	1	2	1	1	0,2	11	2,2	3	0,25	-1	10.1016/j.bbrc.2004.09.217	10.1016/j.bbrc.2004.10.010	10.1016/j.bbrc.2004.10.010	15522194	NA	NA	NA	0	2	5	1	2	1	2	2	2	1	17	1,416666667	-15	2004	24	Bishop A., Yet S.-F., Lee M.-E., Perrella M.A., Demple B.	Pereira J.H., De Oliveira J.S., Canduri F., Dias M.V.B., Palma M.S., Basso L.A., De Azevedo Jr. W.F., Santos D.S.	Interaction of shikimic acid with shikimate kinase.	A key role for heme oxygenase-1 in nitric oxide resistance in murine motor neurons and glia
0	4	4	13	3	4	1	1	1	3	1	24	4,8	13	2,6	24	4,8	10	2	11	2,2	10	1,111111111	14	10.1159/000081953	10.1159/000081731	10.1159/000081731	15528874	0	1	4	3	5	2	1	5	1	2	2	13	2,6	14	1,555555556	-1	2004	33	Jung H.H., Choi D.H., Lee S.H.	Nakao N., Seno H., Kasuga H., Toriyama T., Kawahara H., Fukagawa M.	Effects of combination treatment with losartan and trandolapril on office and ambulatory blood pressures in non-diabetic renal disease: a COOPERATE-ABP substudy.	Serum malondialdehyde and coronary artery disease in hemodialysis patients
2	2	2	1	0	0	1	0	0	0	1	7	1,4	0	0	14	1,555555556	1	0,2	0	0	1	0,2	13			NA	15535488	0	0	0	0	0	0	0	0	0	0	1	1	0,111111111	0	0	1	2004	1	Oh A.Y., Kim S.D., Kim C.S.	Fujii Y., Uemura A.	Effect of metoclopramide on pain on injection of propofol.	Early and late reversal of rocuronium with pyridostigmine during sevoflurane anaesthesia in children
NA	NA	NA	0	1	2	1	2	1	5	2	1	0,5	11	5,5	1	0,5	11	2,2	112	22,4	22	1,833333333	-21	10.1634/stemcells.22-6-950		10.1634/stemcells.22-6-941	15536186	NA	NA	NA	0	11	17	24	18	26	27	2	11	5,5	153	12,75	-142	2004	187	Do J.T., Schöler H.R.	Kim S.J., Park J.H., Lee J.E., Kim J.M., Lee J.B., Moon S.Y., Roh S.I., Kim C.G., Yoon H.S.	Effects of type IV collagen and laminin on the cryopreservation of human embryonic stem cells.	Nuclei of embryonic stem cells reprogram somatic cells
NA	NA	NA	0	7	10	13	8	4	10	2	7	3,5	14	7	7	3,5	45	9	70	14	65	5,416666667	-58	10.1172/JCI200421689	10.1172/JCI200421753	10.1172/JCI21753	15545995	NA	NA	NA	1	13	19	17	11	9	14	2	14	7	132	11	-118	2004	170	Chauvet V., Tian X., Husson H., Grimm D.H., Wang T., Hieseberger T., Igarashi P., Bennett A.M., Ibraghimov-Beskrovnaya O., Somlo S., Caplan M.J.	Vergnolle N., Cellars L., Mencarelli A., Rizzo G., Swaminathan S., Beck P., Steinhoff M., Andrade-Gordon P., Bunnett N.W., Hollenberg M.D., Wallace J.L., Cirino G., Fiorucci S.	A role for proteinase-activated receptor-1 in inflammatory bowel diseases.	Mechanical stimuli induce cleavage and nuclear translocation of the polycystin-1 C terminus
NA	NA	0	0	11	6	8	12	13	12	2	11	3,666666667	4	1,333333333	11	3,666666667	51	10,2	0	0	105	9,545454545	-94	10.1002/bjs.4775	10.1002/bjs.4811	10.1002/bjs.4811	15521078	NA	NA	0	2	2	0	0	0	0	0	1	4	1,333333333	0	0	4	2004	6	Campbell W.B., Barnett D.B.	Schmidt S.C., Langrehr J.M., Hintze R.E., Neuhaus P.	Long-term results and risk factors influencing outcome of major bile duct injuries following cholecystectomy.	The governance of innovation
NA	NA	NA	0	2	1	3	2	3	4	2	2	1	0	0	2	1	13	2,6	0	0	22	1,833333333	-20	10.1016/j.jvs.2004.08.055	10.1016/j.jvs.2004.07.013	10.1016/j.jvs.2004.07.013	15622356	NA	NA	NA	0	0	0	0	0	0	0	3	0	0	0	0	0	2004	1	Jones J.W., McCullough L.B., Richman B.W.	Jacobs M.J., Van Eps R.G.S., De Jong D.S., Schurink G.W.H., Mochtar B., Cambria R.P.	Prevention of renal failure in patients undergoing thoracoabdominal aortic aneurysm repair.	Ethics of refusal to treat patients as a social statement
NA	NA	NA	NA	0	0	1	0	0	0	2	0	0	0	0	0	0	1	0,2	47	9,4	2	0,153846154	-2	10.1016/j.diabres.2003.10.029	10.1016/j.diabres.2003.09.015	10.1016/j.diabres.2003.09.015	15563976	NA	NA	NA	NA	0	5	7	14	12	9	2	0	0	85	6,538461538	-85	2004	85	Kawasaki E., Abiru N., Eguchi K.	Lee H.C.	Recent advance in hepatic insulin gene therapy.	Prevention of type 1 diabetes: From the view point of β cell damage
0	0	0	1	0	NA	NA	NA	NA	NA	2	1	0,2	2	0,4	3	0,214285714	0	NA	0	NA	29	NA	-29		10.1136/jnnp.2004.053603	10.1136/jnnp.2004.053603	14966183	0	0	0	2	0	NA	NA	NA	NA	NA	2	3	0,214285714	23	NA	-21	2004	3	Overell J., Lindahl A.	Clarke C.E., Sato Y., Asoh T., Metoki N., Satoh K.	Efficacy of methyprednisolone pulse therapy on neuroleptic malignant syndrome in Parkinson's disease.	Neuro-otological syndromes for the neurologist
2	3	1	1	0	0	0	0	0	0	1	7	1,4	6	1,2	11	1,222222222	0	0	4	0,8	0	0	11		10.1093/pcp/pch175	45/10/1529	15564537	2	2	1	0	1	0	1	2	1	0	1	17	1,888888889	4	0,8	13	2004	23	Pyo H., Demura T., Fukuda H.	Tae H.Y., Park C.-J., Ham B.-K., Kim K.-J., Paek K.-H.	Ornithine decarboxylase gene (CaODC1) is specifically induced during TMV-mediated but salicylate-independent resistant response in hot pepper.	Spatial and temporal tracing of vessel differentiation in young Arabidopsis seedlings by the expression of an immature tracheary element-specific promoter
NA	NA	0	1	2	0	0	0	0	2	2	3	1	3	1	3	1	2	0,4	12	2,4	4	0,363636364	-1			25/10/1843	15569762	NA	NA	0	1	2	2	3	1	2	4	2	3	1	26	2,363636364	-23	2004	30	Tada H., Takanashi J.-I., Barkovich A.J., Yamamoto S., Kohno Y.	Akan H., Aksöz T., Belet Ü., Şeşen T.	Dynamic upper airway soft-tissue and caliber changes in healthy subjects and snoring patients.	Reversible white matter lesion in methionine adenosyltransferase I/III deficiency
1	3	2	4	0	1	0	0	0	0	1	10	2	18	3,6	13	1,625	1	0,2	10	2	1	0,166666667	12			NA	15623835	5	3	2	5	3	3	4	2	1	0	1	27	3,375	12	2	15	2004	40	Go V.L.W., Wong D.A., Wang Y., Butrum R.R., Norman H.A., Wilkerson L.	Ballesteros M.N., Cabrera R.M., Del Socorro Saucedo M., Aggarwal D., Shachter N.S., Fernandez M.L.	High intake of saturated fat and early occurrence of specific biomarkers may explain the prevalence of chronic disease in northern Mexico.	Diet and cancer prevention: Evidence-based medicine to genomic medicine
1	7	8	8	6	6	2	2	1	1	1	30	6	24	4,8	30	6	12	2,4	30	6	15	1,666666667	15			10.1021/ja044753n	15571382	0	5	8	7	4	9	4	7	3	7	2	24	4,8	48	5,333333333	-24	2004	79	Kochi T., Ellman J.A.	Xu R., Hanson S.R., Zhang Z., Yang Y.-Y., Schultz P.G., Wong C.-H.	Site-specific incorporation of the mucin-type N-acetylgalactosamine-alpha-O-threonine into protein in Escherichia coli.	Asymmetric α-alkylation of N′-tert-butanesulfinyl amidines. Application to the total synthesis of (6 R,7 S)-7-amino-7,8-dihydro-α- bisabolene
0	3	0	0	0	0	0	0	0	0	1	3	0,6	5	1	3	0,375	0	0	0	0	0	0	3	10.1517/14728214.9.2.257	10.1517/14728214.9.2.237	NA	15571483	1	2	1	0	1	0	0	0	0	0	1	7	0,875	0	0	7	2004	7	Chakrabarty A., Pang K.R., Wu J.J., Narvaez J., Rauser M., Huang D.B., Beutner K.R., Tyring S.K.	Rancé F.	Promising treatments in development for food allergies.	Emerging therapies for herpes viral infections (types 1 - 8)
NA	0	0	1	1	1	0	0	1	0	2	2	0,5	1	0,25	2	0,5	2	0,4	3	0,6	3	0,3	-1	10.2169/internalmedicine.43.977	10.2169/internalmedicine.43.972	NA	15575251	NA	0	0	0	1	1	0	1	1	0	2	1	0,25	4	0,4	-3	2004	5	Takahashi K., Ishida T., Ogura G., Ishii T., Oshima K., Sato S., Muroi M., Kanazawa K., Saito. J., Otsuka Y., Watanabe K., Handa M., Munakata M.	Kawabata T., Matsuyama W., Higashimoto I., Koreeda Y., Eiraku N., Kawabata M., Osame M.	Pleural cryptococcosis with idiopathic CD4 positive T-lymphocytopenia.	Diagnostic usefulness of bronchoalveolar lavage in Hermansky-Pudlak syndrome: A case with double lung cancers
15	7	9	11	6	2	4	0	NA	NA	1	48	9,6	32	6,4	119	10,81818182	6	2	8	2,666666667	6	2	113	10.1172/JCI200422787	10.1172/JCI200420742	10.1172/JCI20742	15578093	10	2	9	4	7	2	5	1	NA	NA	1	75	6,818181818	8	2,666666667	67	2004	90	Horai R., Nakajima A., Habiro K., Kotani M., Nakae S., Matsuki T., Nambu A., Saijo S., Kotaki H., Sudo K., Okahara A., Tanioka H., Ikuse T., Ishii N., Schwartzberg P.L., Abe R., Iwakura Y.	Hanna J., Gonen-Gross T., Fitchett J., Rowe T., Daniels M., Arnon T.I., Gazit R., Joseph A., Schjetne K.W., Steinle A., Porgador A., Mevorach D., Goldman-Wohl D., Yagel S., LaBarre M.J., Buckner J.H., Mandelboim O.	Novel APC-like properties of human NK cells directly regulate T cell activation.	TNF-α is crucial for the development of autoimmune arthritis in IL-1 receptor antagonist-deficient mice
NA	NA	NA	0	0	0	0	1	1	1	2	0	0	0	0	0	0	3	0,6	3	0,6	9	0,75	-9			NA	15583985	NA	NA	NA	0	0	1	2	0	0	0	2	0	0	7	0,583333333	-7	2004	7	Zhang B.-R., Yin X.-Z., Xia K., Ding M.-P., Hu Z.-M., Zheng M., Liu Z.-R., Xia J.-H.	Mao H.-T., Wang X.-B., Zhang L., Gu H.-T.	[Studies on the genetic pathogenesis of myasthenia gravis caused by CTLA-4 gene polymorphism].	Mutation analysis of keratin 9 gene in a pedigree with epidermolytic palmoplantar keratoderma
1	0	7	1	0	1	2	3	1	0	1	9	1,8	19	3,8	9	1,8	7	1,4	39	7,8	8	0,888888889	1	10.1016/j.jclinane.2004.02.001	10.1016/j.jclinane.2004.01.007	10.1016/j.jclinane.2004.01.007	15590255	0	3	6	8	2	7	9	9	10	4	2	19	3,8	99	11	-80	2004	121	Mort T.C.	Reuben S.S., Rosenthal E.A., Steinberg R.B., Faruqi S., Kilaru P.A.	Surgery on the affected upper extremity of patients with a history of complex regional pain syndrome: the use of intravenous regional anesthesia with clonidine.	The incidence and risk factors for cardiac arrest during emergency tracheal intubation: A justification for incorporating the ASA Guidelines in the remote location
5	4	6	7	4	2	1	1	0	0	1	26	5,2	24	4,8	46	5,111111111	4	0,8	10	2	4	0,8	42	10.1037/0022-3514.87.6.860	10.1037/0022-3514.87.6.845	10.1037/0022-3514.87.6.845	15598111	4	6	4	4	6	4	0	4	1	1	1	27	3	10	2	17	2004	40	Tazelaar M.J.A., Van Lange P.A.M., Ouwerkerk J.W.	Stapel D.A., Suls J.	Method matters: effects of explicit versus implicit social comparisons on activation, behavior, and self-views.	How to cope with "noise" in social dilemmas: The benefits of communication
1	0	2	0	2	0	0	0	0	1	1	5	1	2	0,4	5	0,714285714	1	0,2	0	0	2	0,285714286	3	10.1038/sj.onc.1208184	10.1038/sj.onc.1207988	10.1038/sj.onc.1207988	15580304	0	0	1	0	1	0	0	0	0	0	1	2	0,285714286	0	0	2	2004	3	Sang N., Fath D.M., Giordano A.	Qiuping Z., Jie X., Youxin J., Qun W., Wei J., Chun L., Jin W., Yan L., Chunsong H., Mingzhen Y., Qingping G., Qun L., Kejian Z., Zhimin S., Junyan L., Jinquan T.	Selectively frequent expression of CXCR5 enhances resistance to apoptosis in CD8(+)CD34(+) T cells from patients with T-cell-lineage acute lymphocytic leukemia.	A gene highly expressed in tumor cells encodes novel structure proteins
NA	NA	0	6	7	2	2	4	2	1	2	13	4,333333333	4	1,333333333	13	4,333333333	11	2,2	6	1,2	16	1,454545455	-3	10.1073/pnas.0408433102	10.1073/pnas.0408435102	10.1073/pnas.0408435102	15608056	NA	NA	0	2	2	2	0	2	0	2	2	4	1,333333333	9	0,818181818	-5	2004	16	Hirose T., Shu M.-D., Steitz J.A.	Sowell J., Frei B., Stevens J.F.	Vitamin C conjugates of genotoxic lipid peroxidation products: structural characterization and detection in human plasma.	Splicing of U12-type introns deposits an exon junction complex competent to induce nonsense-mediated mRNA decay
NA	1	1	2	5	2	1	0	0	1	1	9	2,25	2	0,5	9	2,25	4	0,8	3	0,6	7	0,777777778	2	10.1016/j.lfs.2004.05.039	10.1016/j.lfs.2004.10.019	10.1016/j.lfs.2004.10.019	15642590	NA	0	0	0	2	1	1	0	1	0	2	2	0,5	6	0,666666667	-4	2005	12	Arthuri M.T., Gameiro G.H., Tambeli C.H., De Arruda Veiga M.C.F.	Li Y., Qin H.-Q., Chen Q.-S., Wang J.-J.	Neurochemical and behavioral effects of the intrahippocampal co-injection of beta-amyloid protein1-40 and ibotenic acid in rats.	Peripheral effect of a kappa opioid receptor antagonist on nociception evoked by formalin injected in TMJ of pregnant rats
20	31	19	27	30	23	17	12	1	NA	1	127	25,4	6	1,2	172	19,11111111	53	13,25	7	1,75	53	13,25	119	10.1007/s00253-004-1814-0	10.1007/s00253-004-1836-7	10.1007/s00253-004-1836-7	15635462	2	1	2	1	0	2	2	3	0	NA	1	22	2,444444444	7	1,75	15	2005	30	Gross F., Gottschalk D., Müller R.	Jana S., Deb J.K.	Strategies for efficient production of heterologous proteins in Escherichia coli.	Posttranslational modification of myxobacterial carrier protein domains in Pseudomonas sp. by an intrinsic phosphopantetheinyl transferase
4	2	2	3	4	2	0	1	0	1	1	15	3	22	4,4	17	2,833333333	4	0,8	12	2,4	5	0,714285714	12	10.1113/expphysiol.2004.029371	10.1113/expphysiol.2004.029439	10.1113/expphysiol.2004.029439	15640275	5	5	6	5	1	0	4	2	4	2	1	23	3,833333333	13	1,857142857	10	2005	38	Howarth F.C., Jacobson M., Naseer O., Adeghate E.	Penkowa M., Keller P., Keller C., Hidalgo J., Giralt M., Pedersen B.K.	Exercise-induced metallothionein expression in human skeletal muscle fibres.	Short-term effects of streptozotocin-induced diabetes on the electrocardiogram, physical activity and body temperature in rats
0	0	0	1	4	0	0	0	0	0	1	5	1	41	8,2	7	1	0	0	42	8,4	0	0	7	10.1001/archopht.123.1.25	10.1001/archopht.123.1.14	10.1001/archopht.123.1.14	15642807	6	6	12	10	7	11	7	6	7	11	1	53	7,571428571	44	7,333333333	9	2005	105	Scheiman M., Mitchell G.L., Cotter S., Cooper J., Kulp M., Rouse M., Borsting E., London R., Wensveen J.	Fujii Y., Tanaka H., Ito M.	A randomized clinical trial of a single dose of ramosetron for the prevention of vomiting after strabismus surgery in children: a dose-ranging study.	A randomized clinical trial of treatments for convergence insufficiency in children
5	4	0	0	3	4	0	1	1	0	1	12	2,4	4	0,8	14	2,333333333	6	1,2	4	0,8	6	0,857142857	8	10.1128/JVI.79.3.1367-1378.2005	10.1128/JVI.79.3.1361-1366.2005	10.1128/JVI.79.3.1361-1366.2005	15650163	0	1	3	0	0	2	2	0	0	0	1	5	0,833333333	4	0,571428571	1	2005	10	Dang X., Axthelm M.K., Letvin N.L., Koralnik I.J.	Matsuda T., Almasan A., Tomita M., Uchihara J.-N., Masuda M., Ohshiro K., Takasu N., Yagita H., Ohta T., Mori N.	Resistance to Apo2 ligand (Apo2L)/tumor necrosis factor-related apoptosis-inducing ligand (TRAIL)-mediated apoptosis and constitutive expression of Apo2L/TRAIL in human T-cell leukemia virus type 1-infected T-cell lines.	Rearrangement of simian virus 40 regulatory region is not required for induction of progressive multifocal leukoencephalopathy in immunosuppressed rhesus monkeys
2	0	0	1	0	0	1	1	1	1	2	3	0,6	12	2,4	4	0,666666667	4	0,8	13	2,6	5	0,625	-1			NA	14744033	1	2	4	4	1	7	3	2	1	0	2	12	2	19	2,375	-7	2004	31	Cho S.M., Shin S.H., Kim K.S., Kim Y.C., Eun M.Y., Cho B.H.	Kim D.W., Eum W.S., Jang S.H., Yoon C.S., Choi H.S., Choi S.H., Kim Y.H., Kim S.Y., Lee E.S., Baek N.-I., Kwon H.Y., Choi J.H., Choi Y.C., Kwon O.-S., Cho S.-W., Han K., Lee K.S., Park J., Choi S.Y.	Ginsenosides enhance the transduction of tat-superoxide dismutase into mammalian cells and skin.	Enhanced expression of a gene encoding a nucleoside diphosphate kinase 1 (OsNDPK1) in rice plants upon infection with bacterial pathogenes
16	11	13	20	14	11	7	4	2	1	1	74	14,8	45	9	109	13,625	25	5	42	8,4	25	5	84	10.1016/j.neubiorev.2004.10.004	10.1016/j.neubiorev.2004.07.004	10.1016/j.neubiorev.2004.07.004	15811494	7	8	11	4	15	9	9	11	13	0	1	52	6,5	42	8,4	10	2005	107	Salvador A.	Owen D., Andrews M.H., Matthews S.G.	Maternal adversity, glucocorticoids and programming of neuroendocrine function and behaviour.	Coping with competitive situations in humans
3	6	3	2	2	1	3	1	0	0	1	16	3,2	4	0,8	28	3,5	5	1	2	0,4	5	1	23	10.1128/JB.187.3.884-889.2005	10.1128/JB.187.3.872-883.2005	10.1128/JB.187.3.872-883.2005	15659666	1	2	0	0	1	0	0	1	1	0	1	6	0,75	2	0,4	4	2005	8	Sekizaki T., Takamatsu D., Osaki M., Shimoji Y.	Barreiro C., González-Lavado E., Brand S., Tauch A., Martín J.F.	Heat shock proteome analysis of wild-type Corynebacterium glutamicum ATCC 13032 and a spontaneous mutant lacking GroEL1, a dispensable chaperone.	Different foreign genes incidentally integrated into the same locus of the Streptococcus suis genome
3	5	3	3	2	0	NA	NA	NA	NA	1	16	3,2	86	17,2	38	3,166666667	0	0	1	1	0	0	38	10.1016/j.bone.2004.09.018	10.1016/j.bone.2004.10.004	10.1016/j.bone.2004.10.004	15664003	22	20	18	12	14	1	NA	NA	NA	NA	1	165	13,75	1	1	164	2005	175	Peter B., Pioletti D.P., Laïb S., Bujoli B., Pilet P., Janvier P., Guicheux J., Zambelli P.-Y., Bouler J.-M., Gauthier O.	Sato Y., Kanoko T., Satoh K., Iwamoto J.	RETRACTED: Menatetrenone and vitamin D2 with calcium supplements prevent nonvertebral fracture in elderly women with Alzheimer's disease.	Calcium phosphate drug delivery system: Influence of local zoledronate release on bone implant osteointegration
NA	NA	0	1	0	1	0	1	4	0	2	1	0,333333333	5	1,666666667	1	0,333333333	6	1,2	9	1,8	7	0,7	-6	10.1042/BST0330316	10.1042/BST0330311	10.1042/BST0330311	15667336	NA	NA	0	4	1	3	4	1	1	0	2	5	1,666666667	13	1,3	-8	2005	19	Drover V.A., Abumrad M.A.	Riccardi D., Maldonado-Perez D.	The calcium-sensing receptor as a nutrient sensor.	CD36-dependent fatty acid uptake regulates expression of peroxisome proliferator activated receptors
7	5	1	1	1	2	1	0	0	0	1	15	3	25	5	20	2,857142857	3	0,6	7	1,4	3	0,5	17	10.1165/rcmb.2004-0345OC	10.1165/rcmb.2004-0118OC	10.1165/rcmb.2004-0118OC	15677767	6	7	5	4	3	1	2	2	2	0	1	29	4,142857143	9	1,5	20	2005	39	White S.R., Tse R., Marroquin B.A.	Han S., Rivera H.N., Roman J.	Peroxisome proliferator-activated receptor-gamma ligands inhibit alpha5 integrin gene transcription in non-small cell lung carcinoma cells.	Stress-activated protein kinases mediate cell migration in human airway epithelial cells
NA	NA	1	0	2	1	3	1	0	1	2	3	1	20	6,666666667	3	1	6	1,2	53	10,6	9	0,9	-6		10.1177/153537020523000206	NA	15673561	NA	NA	2	9	9	12	13	6	15	7	2	20	6,666666667	73	7,3	-53	2005	101	Bauer B., Hartz A.M.S., Fricker G., Miller D.S.	Neyestani T.R., Woodward B.	Blood concentrations of Th2-type immunoglobulins are selectively increased in weanling mice subjected to acute malnutrition.	Modulation of p-glycoprotein transport function at the blood-brain barrier
11	12	10	10	9	0	1	NA	NA	NA	1	52	10,4	0	0	116	9,666666667	1	0,5	0	0	1	0,5	115	10.1242/jcs.01612	10.1242/jcs.01521	NA	15615788	0	0	0	0	0	0	0	NA	NA	NA	1	1	0,083333333	0	0	1	2004	1	Mole A.	El-Remessy A.B., Bartoli M., Platt D.H., Fulton D., Caldwell R.B.	Oxidative stress inactivates VEGF survival signaling in retinal endothelial cells via PI 3-kinase tyrosine nitration.	When papers go bad - Part I
6	7	3	4	1	0	2	2	0	0	1	21	4,2	61	12,2	39	4,875	4	0,8	54	10,8	4	0,8	35	10.1002/pmic.200401129	10.1002/pmic.200401119	10.1002/pmic.200401119	15682463	15	10	11	14	11	22	15	11	6	0	1	85	10,625	54	10,8	31	2005	151	Dani V., Simon W.J., Duranti M., Croy R.R.D.	Ciambella C., Roepstorff P., Aro E.M., Zolla L.	A proteomic approach for investigation of photosynthetic apparatus in plants.	Changes in the tobacco leaf apoplast proteome in response to salt stress
0	0	0	0	0	0	0	0	0	0	3	0	0	0	0	0	0	0	0	0	0	0	0	0			NA	14733086	0	0	0	0	0	0	0	0	0	0	1	2	0,222222222	0	0	2	2004	2	Irita K., Kawashima Y., Tsuzaki K., Iwao Y., Seo N., Morita K., Sawa T., Sanuki M., Makita K., Kobayashi Y., Obara H., Oomura A.	Fujii Y.	[Effects of diltiazem on contractility and electromyographic activity of non-fatigued diaphragm in dogs].	Surgical volume and mortality due to intraoperative critical incidents in Japanese Society of Anesthesiologists-certified training hospitals: Analysis of the annual survey in 2002
6	4	2	1	2	3	0	1	1	NA	1	15	3	2	0,4	28	3,111111111	5	1,25	0	0	5	1,25	23	10.1248/bpb.28.361	10.1248/bpb.28.358	NA	15684500	1	0	0	0	1	0	0	0	0	NA	1	2	0,222222222	0	0	2	2005	2	Fujimori H., Pan-Hou H.	Fujii T., Takaoka M., Tsuruoka N., Kiso Y., Tanaka T., Matsumura Y.	Dietary supplementation of L-carnosine prevents ischemia/reperfusion-induced renal injury in rats.	Enhancement of cellular adenosine triphosphate levels in PC12 cells by 2,5-dideoxyadenosine, a P-site inhibitor of adenylate cyclase
2	2	3	1	2	1	1	1	0	1	1	10	2	5	1	10	2	4	0,8	11	2,2	4	0,5	6	10.1002/cncr.20924	10.1002/cncr.20899	10.1002/cncr.20899	15700263	1	1	2	1	0	4	1	3	1	2	2	5	1	16	2	-11	2005	25	Bu X., Bernstein L.	Russo P., Catassi A., Malacarne D., Margaritora S., Cesario A., Festi L., Mulé A., Ferri L., Granone P.	Tumor necrosis factor enhances SN38-mediated apoptosis in mesothelioma cells: the role of nuclear factor-kappaB pathway activation.	A proposed explanation for female predominance in alveolar soft part sarcoma: Noninactivation of X; autosome translocation fusion gene?
NA	NA	NA	0	0	1	0	0	0	0	2	0	0	0	0	0	0	1	0,2	5	1	1	0,083333333	-1			NA	14750616	NA	NA	NA	0	0	0	2	0	2	1	2	0	0	8	0,666666667	-8	2004	8	Vijayakumar V., John R.K., Datta D., Thulasiraj R.D., Nirmalan P.K.	Chaturvedi S., Mehrotra A.N., Mittal S., Bahadur H.	The conundrum of lenticular oncology. A review.	Quality of life after community-based rehabilitation for blind persons in a rural population of South India
1	4	2	5	2	0	0	0	0	0	1	14	2,8	1	0,2	14	2,8	0	0	1	0,2	0	0	14	10.1016/0022-2836(92)90482-Y	10.1016/0022-2836(92)90480-8	NA	1569576	0	0	1	0	0	1	0	0	0	0	2	1	0,2	3	0,142857143	-2	1992	5	Cody V., Luft J.R., Pangborn W., Toy J., Bognar A.L.	Sun W., Chantler P.D.	Cloning of the cDNA encoding a neuronal myosin heavy chain from mammalian brain and its differential expression within the central nervous system.	Purification and crystallization of Lactobacillus casei folylpolyglutamate synthetase expressed in Escherichia coli
6	5	2	1	0	1	1	0	NA	NA	1	14	2,8	8	1,6	31	3,1	2	0,666666667	1	0,333333333	2	0,666666667	29	10.1021/ol047676+	10.1021/ol047675h	10.1021/ol047675h	15704900	0	1	3	4	0	0	1	0	NA	NA	1	19	1,9	1	0,333333333	18	2005	20	Benito J.M., Christensen C.A., Meldal M.	Tchabanenko K., Adlington R.M., Cowley A.R., Baldwin J.E.	Biomimetic total synthesis of (+)-himbacine.	Versatile solid-phase synthesis of peptide-derived 2-oxazolines. Application in the synthesis of ligands for asymmetric catalysis
21	16	15	12	14	9	2	NA	NA	NA	1	78	15,6	309	61,8	178	16,18181818	11	5,5	53	26,5	11	5,5	167	10.1172/JCI200523187	10.1172/JCI200523056	10.1172/JCI23056	15711641	72	72	60	62	43	40	13	NA	NA	NA	1	505	45,90909091	53	26,5	452	2005	621	Mori K., Lee H.T., Rapoport D., Drexler I.R., Foster K., Yang J., Schmidt-Ott K.M., Chen X., Jau Y.L., Weiss S., Mishra J., Cheema F.H., Markowitz G., Suganami T., Sawai K., Mukoyama M., Kunis C., D'Agati V., Devarajan P., Barasch J.	Taniguchi C.M., Ueki K., Kahn C.R.	Complementary roles of IRS-1 and IRS-2 in the hepatic regulation of metabolism.	Endocytic delivery of lipocalin-siderophore-iron complex rescues the kidney from ischemia-reperfusion injury
3	2	1	4	1	0	0	0	1	NA	1	11	2,2	9	1,8	26	2,888888889	1	0,25	4	1	1	0,25	25	10.1016/j.lungcan.2004.08.006	10.1016/j.lungcan.2004.07.048	10.1016/j.lungcan.2004.07.048	15713514	1	1	2	4	1	1	1	1	1	NA	1	18	2	4	1	14	2005	23	Li X., Hemminki K.	Suzuki M., Shigematsu H., Takahashi T., Shivapurkar N., Sathyanarayana U.G., Iizasa T., Fujisawa T., Gazdar A.F.	Aberrant methylation of Reprimo in lung cancer.	Familial multiple primary lung cancers: A population-based analysis from Sweden
NA	NA	NA	NA	1	0	0	0	0	0	1	1	1	0	0	1	1	0	0	6	1,2	0	0	1	10.1097/01.mpa.0000148509.03047.79	10.1097/01.mpa.0000151578.99413.88	NA	15714135	NA	NA	NA	NA	0	0	2	1	0	3	2	0	0	8	0,666666667	-8	2005	11	Shifrin A.L., Chirmule N., Gao G.-P., Wilson J.M., Raper S.E.	Mythili D.M., Patra S., Pulimood A.B., Gunasekaran S.	Reversal of diabetes by xenotransplantation of monkey pancreatic islets in rats: an ultrastructural study.	Innate immune responses to adenoviral vector-mediated acute pancreatitis
2	1	0	3	1	0	0	0	0	NA	1	7	1,4	7	1,4	15	1,666666667	0	0	3	0,75	0	0	15	10.1586/14737159.5.1.43	10.1586/14737159.5.1.31	10.1586/14737159.5.1.31	15723591	1	2	1	2	1	2	0	1	0	NA	1	11	1,222222222	3	0,75	8	2005	16	Allain J.-P., Lee H.	Pahl A.	Gene expression profiling using RNA extracted from whole blood: technologies and clinical applications.	Rapid tests for detection of viral markers in blood transfusion
2	4	4	2	0	0	0	2	0	0	1	12	2,4	8	1,6	18	2,25	2	0,4	4	0,8	2	0,4	16	10.1254/jphs.FMJ04008X5	10.1254/jphs.FMJ04008X6	NA	15725700	2	1	4	0	1	0	3	0	1	0	1	12	1,5	4	0,8	8	2005	16	Maeyama K., Emi M., Tachibana M.	Takada I., Suzawa M., Kato S.	Nuclear receptors as targets for drug development: crosstalk between peroxisome proliferator-activated receptor gamma and cytokines in bone marrow-derived mesenchymal stem cells.	Nuclear receptors as targets for drug development: Peroxisome proliferator-activated receptor γ in mast cells: Its roles in proliferation and differentiation
0	4	6	5	7	3	3	1	1	0	1	22	4,4	11	2,2	22	4,4	8	1,6	13	2,6	8	1	14	10.1213/01.ANE.0000144772.13372.F4	10.1213/01.ANE.0000146514.65070.AE	10.1213/01.ANE.0000146514.65070.AE	15728055	2	3	3	1	2	3	5	2	0	3	2	11	2,2	18	2,25	-7	2005	35	Mckay R.E., Large M.J.C., Balea M.C., Mckay W.R.	Fechner J., Ihmsen H., Schiessl C., Jeleazcov C., Vornov J.J., Schwilden H., Schüttler J.	Sedation with GPI 15715, a water-soluble prodrug of propofol, using target-controlled infusion in volunteers.	Airway reflexes return more rapidly after desflurane anesthesia than after sevoflurane anesthesia
NA	NA	0	0	2	0	1	0	0	1	2	2	0,666666667	0	0	2	0,666666667	2	0,4	0	0	3	0,3	-1	10.1111/j.1365-2249.2005.02721.x	10.1111/j.1365-2249.2005.02723.x	10.1111/j.1365-2249.2005.02723.x	15730395	NA	NA	0	0	0	0	0	0	0	0	3	0	0	0	0	0	2005	1	Andersson S., Larsen O., Da Silva Z., Linder H., Norrgren H., Dias F., Thorstensson R., Aaby P., Biberfeld G.	Mizuno K., Matsuyama W., Mitsuyama H., Watanabe M., Higashimoto I., Osame M., Arimura K.	Clinical investigation: increased serum stromal derived factor 1 alpha levels in pulmonary tuberculosis.	Human immunodeficiency virus (HIV)-2-specific T lymphocyte proliferative responses in HIV-2-infected and in HIV-2-exposed but uninfected individuals in Guinea-Bissau
NA	NA	0	1	2	0	0	0	0	0	1	3	1	11	3,666666667	3	1	0	0	25	5	0	0	3	10.1016/j.jep.2005.01.006	10.1016/j.jep.2005.01.005	10.1016/j.jep.2005.01.005	15740897	NA	NA	1	4	6	6	2	7	3	7	2	11	3,666666667	48	4,8	-37	2005	66	Lee J.Y., Woo E.-R., Kang K.W.	Moon H.-I., Seo D.W., Kim K.-H., Cho K.-H., Eun H.-C., Chung J.H.	Erythrodiol-3-acetate, pentacyclic triterpenoid from Styrax japonica, expressions of matrix metalloproteinase-1,2 in cultured human skin fibroblasts.	Inhibition of lipopolysaccharide-inducible nitric oxide synthase expression by acteoside through blocking of AP-1 activation
NA	NA	NA	NA	1	2	1	2	2	1	2	1	1	3	3	1	1	8	1,6	14	2,8	17	1,416666667	-16			NA	15750337	NA	NA	NA	NA	3	4	3	4	2	1	2	3	3	23	1,916666667	-20	2005	32	Park Y., Hong S., Kim S.-J., Kang S.	Lee J.B., Kim J.M., Kim S.J., Park J.H., Hong S.H., Roh S.I., Kim M.K., Yoon H.S.	Comparative characteristics of three human embryonic stem cell lines.	Proteasome function is inhibited by polyglutamine-expanded ataxin-1, the SCA1 gene product
NA	NA	NA	NA	6	2	4	1	2	2	2	6	6	0	0	6	6	11	2,2	9	1,8	12	1	-6			NA	15750339	NA	NA	NA	NA	0	1	1	1	6	0	2	0	0	14	1,166666667	-14	2005	14	Liu L., Yang C., Yuan J., Chen X., Xu J., Wei Y., Yang J., Lin G., Yu L.	Kim S.J., Lee J.E., Park J.H., Lee J.B., Kim J.M., Yoon B.S., Song J.M., Roh S.I., Kim C.G., Yoon H.S.	Efficient derivation of new human embryonic stem cell lines.	RPK118, a PX domain-containing protein, interacts with peroxiredoxin-3 through pseudo-kinase domains
2	6	5	8	4	6	9	2	4	2	3	25	5	7	1,4	25	5	23	4,6	4	0,8	25	3,125	0			NA	15750345	0	4	3	0	0	2	1	0	1	0	3	7	1,4	7	0,875	0	2005	15	Lee S., Kang B.S.	Kim D.W., Eum W.S., Jang S.H., Kim S.Y., Choi H.S., Choi S.H., An J.J., Lee S.H., Lee K.S., Han K., Kang T.-C., Won M.H., Kang J.H., Kwon O.-S., Cho S.-W., Kim T.Y., Park J., Choi S.Y.	Transduced Tat-SOD fusion protein protects against ischemic brain injury.	Expression of Arabidopsis phytochelatin synthase 2 is too low to complement an AtPCS1-defective cad1-3 mutant
NA	NA	NA	0	11	4	4	5	4	0	2	11	5,5	10	5	11	5,5	17	3,4	29	5,8	25	2,272727273	-14	10.1074/jbc.M414204200	10.1074/jbc.M414613200	10.1074/jbc.M414613200	15757900	NA	NA	NA	2	8	6	7	5	5	6	2	10	5	47	4,272727273	-37	2005	67	Shim M., Eling T.E.	Rangaswami H., Bulbule A., Kundu G.C.	JNK1 differentially regulates osteopontin-induced nuclear factor-inducing kinase/MEKK1-dependent activating protein-1-mediated promatrix metalloproteinase-9 activation.	Protein kinase C-dependent regulation of NAG-1/placental bone morphogenic protein/MIC-1 expression in LNCaP prostate carcinoma cells
NA	NA	NA	NA	NA	0	1	1	1	2	2	0	NA	0	NA	0	NA	5	1	25	5	11	0,785714286	-11	10.1385/ENDO:22:3:193	10.1385/ENDO:25:3:265	10.1385/ENDO:25:3:265	14709792	NA	NA	NA	NA	NA	2	8	6	6	3	2	0	NA	73	5,214285714	-73	2004	73	Allen J.A., Diemer T., Janus P., Hales K.H., Hales D.B.	Boltze C., Lehnert H., Schneider-Stock R., Peters B., Hoang-Vu C., Roessner A.	HSP90 is a key for telomerase activation and malignant transition in pheochromocytoma.	Bacterial endotoxin lipopolysaccharide and reactive oxygen species inhibit Leydig cell steroidogenesis via perturbation of mitochondria
8	9	11	11	5	9	6	6	6	5	1	44	8,8	1056	211,2	55	9,166666667	32	6,4	547	109,4	40	5,714285714	15	10.1038/nature03356	10.1038/nature03342	10.1038/nature03342	15759001	156	189	214	262	235	168	147	97	63	72	1	1126	187,6666667	624	89,14285714	502	2005	1935	Snow R.W., Guerra C.A., Noor A.M., Myint H.Y., Hay S.I.	Bais H.P., Prithiviraj B., Jha A.K., Ausubel F.M., Vivanco J.M.	Mediation of pathogen resistance by exudation of antimicrobials from roots.	The global distribution of clinical episodes of Plasmodium falciparum malaria
20	26	11	23	13	6	3	NA	NA	NA	1	93	18,6	50	10	246	22,36363636	9	4,5	5	2,5	9	4,5	237	10.1172/JCI200522758	10.1172/JCI200523043	10.1172/JCI23043	15761501	14	12	10	8	6	3	2	NA	NA	NA	1	150	13,63636364	5	2,5	145	2005	165	Nogawa M., Yuasa T., Kimura S., Tanaka M., Kuroda J., Sato K., Yokota A., Segawa H., Toda Y., Kageyama S., Yoshiki T., Okada Y., Maekawa T.	Melillo R.M., Castellone M.D., Guarino V., De Falco V., Cirafici A.M., Salvatore G., Caiazzo F., Basolo F., Giannini R., Kruhoffer M., Orntoft T., Fusco A., Santoro M.	The RET/PTC-RAS-BRAF linear signaling cascade mediates the motile and mitogenic phenotype of thyroid cancer cells.	Intravesical administration of small interfering RNA targeting PLK-1 successfully prevents the growth of bladder cancer
NA	NA	NA	NA	NA	0	0	0	1	1	2	0	NA	0	NA	0	NA	2	0,4	2	0,4	3	0,230769231	-3	10.1186/1476-4598-4-13	10.1186/1476-4598-4-12	10.1186/1476-4598-4-12	15811177	NA	NA	NA	NA	NA	0	0	0	1	1	2	0	NA	9	0,692307692	-9	2005	9	Madara J., Krewet J.A., Shah M.	Al-Assar O., Crouch D.H.	Inactivation of MAP kinase signalling in Myc transformed cells and rescue by LiCl inhibition of GSK3.	Heat shock protein 72 expression allows permissive replication of oncolytic adenovirus dl1520 (ONYX-015) in rat glioblastoma cells
NA	NA	1	1	1	0	1	1	0	0	1	3	1	5	1,666666667	3	1	2	0,4	19	3,8	2	0,2	1	10.1016/j.jep.2005.01.027	10.1016/j.jep.2005.01.026	10.1016/j.jep.2005.01.026	15763381	NA	NA	0	2	3	4	3	5	3	4	2	5	1,666666667	37	3,7	-32	2005	48	Xu G.L., Yao L., Rao S.Y., Gong Z.N., Zhang S.Q., Yu S.Q.	Moon H.-I., Lee J., Eun H.C., Kim K.H., Chung J.H.	The effect of tiarellic acid on the expressions of matrix metalloproteinase-1 and type 1 procollagen in ultraviolet irradiated cultured human skin fibroblasts.	Attenuation of acute lung injury in mice by oxymatrine is associated with inhibition of phosphorylated p38 mitogen-activated protein kinase
NA	NA	NA	NA	2	2	1	0	0	0	2	2	2	1	1	2	2	3	0,6	20	4	5	0,416666667	-3	10.1200/JCO.2005.03.172	10.1200/JCO.2005.08.127	10.1200/JCO.2005.08.127	15774785	NA	NA	NA	NA	1	7	4	3	4	2	2	1	1	41	3,416666667	-40	2005	45	Ferraro B., Bepler G., Sharma S., Cantor A., Haura E.B.	Sudbø J., Samuelsson R., Risberg B., Heistein S., Nyhus C., Samuelsson M., Puntervold R., Sigstad E., Davidson B., Reith A., Berner Å.	Risk markers of oral cancer in clinically normal mucosa as an aid in smoking cessation counseling.	EGR1 predicts PTEN and survival in patients with non-small-cell lung cancer
NA	NA	NA	0	1	2	1	1	1	1	2	1	0,5	2	1	1	0,5	6	1,2	5	1	7	0,636363636	-6	10.1016/j.bpobgyn.2004.11.002	10.1016/j.bpobgyn.2004.10.003	10.1016/j.bpobgyn.2004.10.003	15778113	NA	NA	NA	1	1	1	2	1	1	0	2	2	1	9	0,818181818	-7	2005	12	Sebitloane M.H.	Kiepiela P., Smith A.N., Rosenberg E.	Laboratory markers associated with progression of HIV infection.	HIV and gynaecological infections
NA	NA	NA	NA	0	3	3	2	2	0	2	0	0	0	0	0	0	10	2	38	7,6	16	1,333333333	-16	10.1002/anie.200462187	10.1002/anie.200462431	10.1002/anie.200462431	15782369	NA	NA	NA	NA	0	6	6	10	11	5	2	0	0	73	6,083333333	-73	2005	80	Yang C.J., Pinto M., Schanze K., Tan W.	Yang X., Feng Y., Tian G., Du Y., Ge X., Di Y., Zhang Y., Sun B., Xiao F.-S.	Design and size control of uniform zeolite nanocrystals synthesized in adjustable confined voids formed by recyclable monodisperse polymer spheres.	Direct synthesis of an oligonucleotide-poly-(phenylene ethynylene) conjugate with a precise one-to-one molecular ratio
0	1	0	2	2	3	2	NA	NA	NA	1	5	1	69	13,8	24	2,181818182	5	2,5	11	5,5	5	2,5	19	10.1074/jbc.M500097200	10.1074/jbc.M500737200	10.1074/jbc.M500737200	15784622	13	9	19	14	14	11	0	NA	NA	NA	1	138	12,54545455	11	5,5	127	2005	157	Misra S., Ghatak S., Toole B.P.	Yuan Z.-Q., Kim D., Kaneko S., Sussman M., Bokoch G.M., Kruh G.D., Nicosia S.V., Testa J.R., Cheng J.Q.	ArgBP2gamma interacts with Akt and p21-activated kinase-1 and promotes cell survival.	Regulation of MDR1 expression and drug resistance by a positive feedback loop involving hyaluronan, phosphoinositide 3-kinase, and ErbB2
4	4	4	4	4	2	2	1	NA	NA	1	20	4	5	1	43	4,3	5	1,666666667	2	0,666666667	5	1,666666667	38	10.1242/jcs.01728	10.1242/jcs.02295	10.1242/jcs.02295	15784679	3	0	1	0	1	1	1	0	NA	NA	1	12	1,2	2	0,666666667	10	2005	15	Lopez S., Stuhl L., Fichelson S., Dubart-Kupperschmitt A., St Arnaud R., Galindo J.-R., Murati A., Berda N., Dubreuil P., Gomez S.	Townsend P.A., Cragg M.S., Davidson S.M., McCormick J., Barry S., Lawrence K.M., Knight R.A., Hubank M., Chen P.-L., Latchman D.S., Stephanou A.	STAT-1 facilitates the ATM activated checkpoint pathway following DNA damage.	NACA is a positive regulator of human erythroid-cell differentiation
0	5	8	4	2	3	3	3	4	0	2	19	3,8	12	2,4	19	3,8	13	2,6	4	0,8	20	2,5	-1	10.1099/vir.0.80531-0	10.1099/vir.0.80677-0	10.1099/vir.0.80677-0	15784899	2	3	3	2	2	1	2	0	1	0	1	12	2,4	9	1,125	3	2005	24	Gehrke R., Heinz F.X., Davis N.L., Mandl C.W.	Matsuda T., Almasan A., Tomita M., Tamaki K., Saito M., Tadano M., Yagita H., Ohta T., Mori N.	Dengue virus-induced apoptosis in hepatic cells is partly mediated by Apo2 ligand/tumour necrosis factor-related apoptosis-inducing ligand.	Heterologous gene expression by infectious and replicon vectors derived from tick-borne encephalitis virus and direct comparison of this flavivirus system with an alphavirus replicon
10	4	5	7	10	2	3	1	0	2	1	36	7,2	33	6,6	36	6	8	1,6	13	2,6	9	1,285714286	27	10.1634/theoncologist.10-3-191	10.1634/theoncologist.10-3-183	10.1634/theoncologist.10-3-183	15793222	6	3	9	4	11	2	4	2	4	1	1	35	5,833333333	18	2,571428571	17	2005	58	Burris III H.A., Rivkin S., Reynolds R., Harris J., Wax A., Gerstein H., Mettinger K.L., Staddon A.	Rini B.I.	VEGF-targeted therapy in metastatic renal cell carcinoma.	Phase II trial of oral rubitecan in previously treated pancreatic cancer patients
2	2	1	1	2	0	0	1	0	NA	1	8	1,6	8	1,6	16	1,777777778	1	0,25	2	0,5	1	0,25	15	10.1074/jbc.M414091200	10.1074/jbc.M414575200	10.1074/jbc.M414575200	15805113	1	2	0	3	2	1	1	0	0	NA	1	22	2,444444444	2	0,5	20	2005	25	Saifudeen Z., Diavolitsis V., Stefkova J., Dipp S., Fan H., El-Dahr S.S.	Moro L., Arbini A.A., Marra E., Greco M.	Down-regulation of BRCA2 expression by collagen type I promotes prostate cancer cell proliferation.	Spatiotemporal switch from ΔNp73 to TAp73 isoforms during nephrogenesis: Impact on differentiation gene expression
NA	NA	0	1	3	1	2	1	1	0	2	4	1,333333333	3	1	4	1,333333333	5	1	10	2	7	0,7	-3	10.1016/j.jhazmat.2005.01.004	10.1016/j.jhazmat.2005.01.006	10.1016/j.jhazmat.2005.01.006	15811683	NA	NA	1	1	1	3	2	2	1	2	2	3	1	12	1,2	-9	2005	18	Beauchesne I., Meunier N., Drogui P., Hausler R., Mercier G., Blais J.-F.	Hari Babu S., Suvardhan K., Suresh Kumar K., Reddy K.M., Rekha D., Chiranjeevi P.	The facile flow-injection spectrophotometric detection of gold(III) in water and pharmaceutical samples using 3,5-dimethoxy-4-hydroxy-2-aminoacetophenone isonicotinoyl hydrazone (3,5-DMHAAINH).	Electrolytic recovery of lead in used lime leachate from municipal waste incinerator
0	0	0	0	0	1	1	NA	NA	NA	2	0	0	5	1	1	0,090909091	2	1	1	0,5	2	1	-1	10.1111/j.1600-0404.2005.00403.x	10.1111/j.1600-0404.2005.00397.x	10.1111/j.1600-0404.2005.00397.x	15819713	1	2	1	0	1	1	0	NA	NA	NA	1	16	1,454545455	1	0,5	15	2005	18	Hestad K., Kveberg B., Engedal K.	Selaković V.M., Jovanović M.D., Mihajlović R.R., Radenović L.L.J.	Dynamics of cytochrome c oxidase activity in acute ischemic stroke.	Low blood pressure is a better predictor of cognitive deficits than the apolipoprotein e4 allele in the oldest old
1	3	0	0	2	1	1	0	2	2	3	6	1,2	2	0,4	7	1,166666667	6	1,2	2	0,4	7	1	0	10.1111/j.1365-2044.2005.04157.x	10.1111/j.1365-2044.2005.04153.x	10.1111/j.1365-2044.2005.04153.x	15819761	1	0	0	0	1	0	0	0	2	0	3	2	0,333333333	2	0,285714286	0	2005	4	Pattinson K.T.S., Bowes M., Wise R.G., Parkes M.J., Morrell M.J.	Röhm K.D., Riechmann J., Boldt J., Schuler S., Suttner S.W., Piper S.N.	Physostigmine for the prevention of postanaesthetic shivering following general anaesthesia - a placebo-controlled comparison with nefopam.	Evaluation of a non-invasive method of assessing opioid induced respiratory depression
2	2	3	2	2	0	0	0	0	0	1	11	2,2	7	1,4	15	2,142857143	0	0	0	0	0	0	15	10.1093/intimm/dxh243	10.1093/intimm/dxh245	10.1093/intimm/dxh245	15824067	1	4	1	1	0	0	0	0	0	0	1	9	1,285714286	0	0	9	2005	10	Su J., Luscher M.A., Xiong Y., Rustam T., Amara R.R., Rakasz E., Robinson H.L., MacDonald K.S.	Dieckmann D., Schultz E.S., Ring B., Chames P., Held G., Hoogenboom H.R., Schuler G.	Optimizing the exogenous antigen loading of monocyte-derived dendritic cells.	Novel simian immunodeficiency virus CTL epitopes restricted by MHC class I molecule Mamu-B*01 are highly conserved for long term in DNA/MVA-vaccinated, SHIV-challenged rhesus macaques
4	2	1	0	1	1	1	0	NA	NA	1	8	1,6	21	4,2	20	2	2	0,666666667	5	1,666666667	2	0,666666667	18	10.1002/ijc.21125	10.1002/ijc.20847	10.1002/ijc.20847	15825163	7	2	5	1	6	1	4	0	NA	NA	1	35	3,5	5	1,666666667	30	2005	47	Giannelli G., Marinosci F., Sgarra C., Lupo L., Dentico P., Antonaci S.	Han S., Roman J.	COX-2 inhibitors suppress integrin alpha5 expression in human lung carcinoma cells through activation of Erk: involvement of Sp1 and AP-1 sites.	Clinical role of tissue and serum levels of SCCA antigen in hepatocellular carcinoma
7	7	8	3	4	8	3	1	0	NA	1	29	5,8	26	5,2	46	5,111111111	12	3	18	4,5	12	3	34	10.1096/fj.04-3278fje	10.1096/fj.04-3310fje	10.1096/fj.04-3310fje	15837717	7	3	6	6	4	4	4	8	2	NA	1	55	6,111111111	18	4,5	37	2005	79	Narizhneva N.V., Razorenova O.V., Podrez E.A., Chen J., Chandrasekharan U.M., DiCorleto P.E., Plow E.F., Topol E.J., Byzova T.V.	Keller P., Penkowa M., Keller C., Steensberg A., Fischer C.P., Giralt M., Hidalgo J., Pedersen B.K.	Interleukin-6 receptor expression in contracting human skeletal muscle: regulating role of IL-6.	Thrombospondin-1 up-regulates expression of cell adhesion molecules and promotes monocyte binding to endothelium
12	46	77	69	98	103	76	71	49	48	2	302	60,4	45	9	302	60,4	347	69,4	51	10,2	411	51,375	-109			10.1158/0008-5472.CAN-04-4106	15833829	0	12	9	14	10	21	8	9	11	2	2	45	9	61	7,625	-16	2005	123	Cheng L.L., Burns M.A., Taylor J.L., He W., Halpern E.F., McDougal W.S., Wu C.-L.	Rubio D., Garcia-Castro J., Martín M.C., De La Fuente R., Cigudosa J.C., Lloyd A.C., Bernad A.	Spontaneous human adult stem cell transformation.	Metabolic characterization of human prostate cancer with tissue magnetic resonance spectroscopy
NA	NA	0	2	7	1	0	1	2	2	2	9	3	3	1	9	3	6	1,2	7	1,4	13	1,3	-4	10.1016/j.transproceed.2004.12.137	10.1016/j.transproceed.2004.11.020	10.1016/j.transproceed.2004.11.020	15848514	NA	NA	0	0	3	3	2	2	0	0	2	3	1	9	0,9	-6	2005	15	Segoloni G.P., Messina M., Giraudi R., Leonardi G., Torta E., Gabrielli D., Ferrari A., Pellu V., Tattoli F., Fop F.	Kwon O.J., Kwak J.Y., Kang C.M.	The impact of gender and age matching for long-term graft survival in living donor renal transplantation.	Renal transplantation in patients over 65 years of age: No more a contraindication but a growing indication
NA	2	5	7	2	3	6	3	5	3	2	16	4	7	1,75	16	4	20	4	2	0,4	30	3,333333333	-14			NA	15849379	NA	0	2	3	2	1	0	0	1	0	1	7	1,75	3	0,333333333	4	2005	11	Pietrzak B., Czarnecka E.	Singh D., Chander V., Chopra K.	Protective effect of catechin on ischemia-reperfusion-induced renal injury in rats.	Effect of the combined administration of ethanol and acamprosate on rabbit EEG
NA	NA	0	2	0	0	0	0	1	0	2	2	0,666666667	0	0	2	0,666666667	1	0,2	3	0,6	3	0,3	-1	10.1002/ajh.20284	10.1002/ajh.20358	10.1002/ajh.20358	15849769	NA	NA	0	0	0	2	1	0	0	0	2	0	0	3	0,3	-3	2005	3	Kannan K., Ur-Rehman J., Rao T.V., Jain R., Dennison D.	Sahu G.R., Mishra R., Nagpal J.K., Das B.R.	Alteration of p73 in acute myelogenous leukemia.	Disseminated zygomycosis post allogeneic bone marrow transplantation
NA	NA	NA	0	0	0	0	0	0	0	3	0	0	0	0	0	0	0	0	0	0	0	0	0			NA	15852626	NA	NA	NA	0	0	0	0	0	0	0	3	0	0	0	0	0	2005	NA	Chino T., Nagata O., Naitou M., Nagao H., Nomura M., Ozaki M.	Izutsu M., Kamiya K., Yamakawa M., Takaoka S., Kudo M., Kotani N.	[Effect of extended paraaortic lymph node dissection on postoperative pancreatic function in gynecologic procedures].	A retrospective study on awareness in 1922 cases during induction of general anesthesia
0	0	3	3	1	3	0	0	2	0	1	7	1,4	3	0,6	7	1,166666667	5	1	0	0	5	0,714285714	2	10.1017/S0265021505000360	10.1017/S0265021505000359	NA	15852994	2	1	0	0	0	0	0	0	0	0	1	4	0,666666667	0	0	4	2005	5	Nakamura H., Ishihara H., Okawa H., Yatsu Y., Tsubo T., Matsuki A.	Röhm K.D., Suttner S.W., Boldt J., Schöllhorn T.A.H., Piper S.N.	Insignificant effect of desflurane-fentanyl-thiopental on hepatocellular integrity--a comparison with total intravenous anaesthesia using propofol-remifentanil.	Initial distribution volume of glucose is correlated with intrathoracic blood volume in hypovolaemia and following volume loading in dogs
12	14	7	13	8	11	6	4	2	2	1	54	10,8	63	12,6	57	9,5	25	5	61	12,2	26	3,714285714	31	10.1007/s00125-005-1766-7	10.1007/s00125-005-1768-5	10.1007/s00125-005-1768-5	15864528	4	16	11	10	22	15	14	16	5	11	2	63	10,5	74	10,57142857	-11	2005	144	Carlsson S., Hammar N., Grill V.	Hattori Y., Akimoto K., Gross S.S., Hattori S., Kasai K.	Angiotensin-II-induced oxidative stress elicits hypoadiponectinaemia in rats.	Alcohol consumption and type 2 diabetes: Meta-analysis of epidemiological studies indicates a U-shaped relationship
NA	0	7	9	4	0	3	0	0	2	1	20	5	12	3	20	5	5	1	16	3,2	7	0,777777778	13	10.1074/jbc.M500253200	10.1074/jbc.M500263200	10.1074/jbc.M500263200	15866879	NA	1	4	3	4	3	6	1	4	2	2	12	3	23	2,555555556	-11	2005	38	Okabe M., Yakushi T., Honima M.	Crowther L.J., Yamagata A., Craig L., Tainer J.A., Donnenberg M.S.	The ATPase activity of BfpD is greatly enhanced by zinc and allosteric interactions with other Bfp proteins.	Interactions of MotX with MotY and with the PomA/PomB sodium ion channel complex of the Vibrio alginolyticus polar flagellum
NA	NA	NA	NA	NA	0	1	2	2	2	2	0	NA	0	NA	0	NA	7	1,4	1	0,2	35	2,692307692	-35	10.1097/01.jsm.0000157652.47572.56	10.1097/01.jsm.0000164041.68916.f8	NA	15867557	NA	NA	NA	NA	NA	0	1	0	0	0	2	0	NA	5	0,384615385	-5	2005	5	Vaca F., Fox J.C., Mai D., Anderson C.L., Kwon K.T., Wiechmann W.F.	Hew T.D.	Women hydrate more than men during a marathon race: hyponatremia in the Houston marathon: a report on 60 cases.	Skatepark-related injuries in a southern California skatepark and their associated short-term disability and healthcare utilization
NA	NA	NA	0	3	2	4	5	6	8	2	3	1,5	1	0,5	3	1,5	25	5	2	0,4	89	8,090909091	-86	10.1099/mic.0.27758-0	10.1099/mic.0.27851-0	10.1099/mic.0.27851-0	15870476	NA	NA	NA	0	1	1	0	0	1	0	2	1	0,5	4	0,363636364	-3	2005	5	Plantinga T.H., van der Does C., Tomkiewicz D., van Keulen G., Konings W.N., Driessen A.J.M.	Taechowisan T., Lu C., Shen Y., Lumyong S.	Secondary metabolites from endophytic Streptomyces aureofaciens CMUAc130 and their antifungal activity.	Deletion of the yiaMNO transporter genes affects the growth characteristics of Escherichia coli K-12
1	2	3	5	0	3	0	1	1	0	1	11	2,2	7	1,4	13	1,625	5	1	4	0,8	5	1	8		10.1007/BF03016524	10.1007/BF03016524	15872124	1	1	4	0	1	1	2	1	0	0	1	8	1	4	0,8	4	2005	14	Saitoh Y., Hattori H., Sanbe N., Nakajima H., Akatu M., Murakawa M.	Fujii Y., Nakayama M.	A lidocaine/metoclopramide combination decreases pain on injection of propofol.	Delayed recovery of vecuronium neuromuscular block in diabetic patients during sevoflurane anesthesia
0	1	1	2	1	1	3	3	2	0	2	5	1	5	1	5	1	9	1,8	4	0,8	11	1,375	-6			NA	15879701	0	0	0	3	2	2	2	0	0	0	1	5	1	4	0,5	1	2005	9	Kim S.H., Choi J.Y., Sihn C.-R., Suh E.J., Kim S.Y., Choi K.D., Jeon I., Han J.Y., Kim T.-Y., Kim S.H.	Eum W.S., Jang S.H., Kim D.W., Choi H.S., Choi S.H., Kim S.Y., An J.J., Lee S.H., Han K., Kang J.H., Kang T.-C., Won M.H., Cho Y.J., Choi J.H., Kim T.Y., Park J., Choi S.Y.	Enhanced transduction of Cu,Zn-superoxide dismutase with HIV-1 Tat protein transduction domains at both termini.	Induction of apoptosis in chicken oviduct cells by C2-ceramide
NA	NA	3	5	6	2	1	2	1	3	2	14	4,666666667	21	7	14	4,666666667	9	1,8	69	13,8	20	2	-6	10.1111/j.1365-2958.2005.04612.x	10.1111/j.1365-2958.2005.04609.x	10.1111/j.1365-2958.2005.04609.x	15882421	NA	NA	2	11	8	9	15	14	19	12	2	21	7	118	11,8	-97	2005	148	Rickman L., Scott C., Hunt D.M., Hutchinson T., Menéndez M.C., Whalan R., Hinds J., Colston M.J., Green J., Buxton R.S.	Dong Y.-H., Zhang X.-F., Soo H.-M.L., Greenberg E.P., Zhang L.-H.	The two-component response regulator PprB modulates quorum-sensing signal production and global gene expression in Pseudomonas aeruginosa.	A member of the cAMP receptor protein family of transcription regulators in Mycobacterium tuberculosis is required for virulence in mice and controls transcription of the rpfA gene coding for a resuscitation promoting factor
NA	NA	NA	0	0	0	3	1	0	0	2	0	0	2	1	0	0	4	0,8	12	2,4	10	0,416666667	-10			NA	1588795	NA	NA	NA	0	2	0	5	3	3	1	2	2	1	21	0,875	-19	1992	26	Rafanelli D., Grossi A., Longo G., Vannucchi A.M., Bacci P., Ferrini P.R.	Ruchaud S., Boiron O., Cicolella A., Lanotte M.	Ethylene glycol ethers as hemopoietic toxins--in vitro studies of acute exposure.	Recombinant human erythropoietin for treatment of myelodysplastic syndromes
NA	NA	NA	NA	19	22	6	7	10	3	2	19	19	6	6	19	19	48	9,6	53	10,6	66	5,5	-47	10.1126/science.1107733	10.1126/science.1106592	10.1126/science.1106592	15890884	NA	NA	NA	NA	6	17	9	15	7	5	2	6	6	89	7,416666667	-83	2005	106	Dong J., Yang G., Mchaourab H.S.	Reyes C.L., Chang G.	Structure of the ABC transporter MsbA in complex with ADP.vanadate and lipopolysaccharide.	Structural basis of energy transduction in the transport cycle of MsbA
2	5	4	2	2	0	1	0	0	2	1	15	3	2	0,4	15	1,875	3	0,6	0	0	3	0,6	12	10.1016/j.jclinane.2004.06.018	10.1016/j.jclinane.2004.06.017	10.1016/j.jclinane.2004.06.017	15896584	1	0	1	0	0	0	0	0	0	0	1	4	0,5	0	0	4	2005	5	Fukusaki M., Kanaide M., Inadomi C., Yamashita K., Takada M., Terao Y., Sumikawa K.	Numazaki M., Fujii Y.	Reduction of postoperative emetic episodes and analgesic requirements with dexamethasone in patients scheduled for dental surgery.	Human middle cerebral artery flow velocity during controlled hypotension combined with hemodilution-transcranial Doppler study
7	10	7	6	5	3	2	0	NA	NA	1	35	7	33	6,6	71	7,1	5	1,666666667	11	3,666666667	5	1,666666667	66	10.1161/01.HYP.0000168945.44069.aa	10.1161/01.HYP.0000169444.05588.4c	10.1161/01.HYP.0000169444.05588.4c	15897362	7	10	8	4	4	6	3	2	NA	NA	1	84	8,4	11	3,666666667	73	2005	102	Iwashima Y., Katsuya T., Ishikawa K., Kida I., Ohishi M., Horio T., Ouchi N., Ohashi K., Kihara S., Funahashi T., Rakugi H., Ogihara T.	Ahimastos A.A., Natoli A.K., Lawler A., Blombery P.A., Kingwell B.A.	Ramipril reduces large-artery stiffness in peripheral arterial disease and promotes elastogenic remodeling in cell culture.	Association of hypoadiponectinemia with smoking habit in men
10	14	17	22	9	3	NA	NA	NA	NA	1	72	14,4	6	1,2	156	13	3	3	0	0	3	3	153	10.1074/jbc.M502083200	10.1074/jbc.M502178200	10.1074/jbc.M502178200	15901726	1	2	1	1	1	0	NA	NA	NA	NA	1	18	1,5	0	0	18	2005	20	Starcevic D., Dalal S., Jaeger J., Sweasy J.B.	Jain A.K., Bloom D.A., Jaiswal A.K.	Nuclear import and export signals in control of Nrf2.	The hydrophobic hinge region of rat DNA polymerase β is critical for substrate binding pocket geometry
NA	NA	NA	NA	NA	0	1	0	0	0	2	0	NA	0	NA	0	NA	1	0,2	1	0,2	1	0,076923077	-1			NA	15908339	NA	NA	NA	NA	NA	0	0	0	1	0	2	0	NA	2	0,153846154	-2	2005	2	Wang J.-T., Wu N.	Shen B.-Y., Regimbeau J.-M., Li H.-W.	Sinistroposition of the gallbladder and common bile duct.	Type IV congenital choledochal cyst concurrent with acute pancreatitis: A case report
2	14	12	13	12	9	12	6	4	4	1	53	10,6	13	2,6	53	10,6	35	7	30	6	52	6,5	1	10.1200/JCO.2005.01.131	10.1200/JCO.2005.02.170	10.1200/JCO.2005.02.170	15908671	0	4	5	1	3	4	7	7	4	8	2	13	2,6	40	5	-27	2005	57	Chugh R., Dunn R., Zalupski M.M., Biermann J.S., Sondak V.K., Mace J.R., Leu K.M., Chandler W.F., Baker L.H.	Chamberlain M.C.	Neoplastic meningitis.	Phase II study of 9-nitro-camptothecin in patients with advanced chordoma or soft tissue sarcoma
0	0	0	1	0	1	0	NA	NA	NA	1	1	0,2	0	0	2	0,181818182	1	0,5	0	0	1	0,5	1	10.1111/j.0021-8774.2005.00535.x	10.1111/j.0021-8774.2005.00534.x	10.1111/j.0021-8774.2005.00534.x	15926953	0	0	0	0	0	0	0	NA	NA	NA	3	0	0	0	0	0	2005	NA	Gibeault A.	Proner B.D.	Bodily states of anxiety: the movement from somatic states to thought.	Symbols and symbolization in clinical practice and in Elisabeth Marton's film My Name was Sabina Spielrein
3	5	5	13	3	5	6	1	0	1	1	29	5,8	8	1,6	42	5,25	13	2,6	15	3	13	2,6	29	10.1289/ehp.7783	10.1289/ehp.7509	NA	15929893	0	3	2	2	1	5	4	0	2	4	1	16	2	15	3	1	2005	32	Colbert N.K.W., Pelletier N.C., Cote J.M., Concannon J.B., Jurdak N.A., Minott S.B., Markowski V.P.	Rodriguez V.M., Thiruchelvam M., Cory-Slechta D.A.	Sustained exposure to the widely used herbicide atrazine: altered function and loss of neurons in brain monoamine systems.	Perinatal exposure to low levels of the environmental antiandrogen vinclozolin alters sex-differentiated social play and sexual behaviors in the rat
NA	NA	NA	0	0	0	0	1	0	0	2	0	0	3	1,5	0	0	1	0,2	16	3,2	3	0,272727273	-3	10.1002/ptr.1682	10.1002/ptr.1659	10.1002/ptr.1659	15934020	NA	NA	NA	0	3	5	0	3	4	4	2	3	1,5	30	2,727272727	-27	2005	34	Bafna P.A., Balaraman R.	Moon H.-I., Kim M.-R., Cho M.K., Park S., Chung J.-H.	Matrix metalloproteinase-1 expression inhibitory compound from the whole plants of Viola ibukiana Makino.	Antioxidant activity of DHC-1, an herbal formulation, in experimentally-induced cardiac and renal damage
NA	NA	NA	0	1	0	0	0	0	1	3	1	0,5	0	0	1	0,5	1	0,2	4	0,8	1	0,090909091	0	10.1016/j.pep.2005.04.007	10.1016/j.pep.2005.04.012	10.1016/j.pep.2005.04.012	15935697	NA	NA	NA	0	0	0	0	2	0	2	2	0	0	7	0,636363636	-7	2005	8	Barral P., Batanero E., Villalba M., Rodríguez R.	Qiang-ming S., Hong-chao J., Wei-ming X., Xin L., Chang-bai D., Mao-sheng S.	High-level expression and purification of recombinant huGM-CSF (9-127)/IL-6 (29-184) fusion protein in Escherichia coil.	Expression of the major olive pollen allergen Ole e 10 in the yeast Pichia pastoris: Evidence of post-translational modifications
NA	NA	NA	NA	0	0	0	0	0	0	3	0	0	1	1	0	0	0	0	21	4,2	0	0	0	10.1016/j.annemergmed.2004.09.036	10.1016/j.annemergmed.2005.01.029	10.1016/j.annemergmed.2005.01.029	15940106	NA	NA	NA	NA	1	2	4	3	5	7	2	1	1	32	2,666666667	-31	2005	36	Hockberger R.S., Binder L.S., Chisholm C.D., Cushman J.T., Hayden S.R., Sklar D.P., Stern S.A., Strauss R.W., Thomas H.A., Viravec D.R., Reinhart M.A.	Schofer J.M., Lee J.	Images in emergency medicine. Ectopic pregnancy.	The model of the clinical practice of emergency medicine: A 2-year update
0	1	4	0	0	1	0	0	0	0	1	5	1	22	4,4	7	1	1	0,2	5	1	1	0,166666667	6			NA	15946590	8	10	3	1	0	2	1	2	0	0	1	34	4,857142857	5	0,833333333	29	2005	39	Chen L.L., Sabripour M., Andtbacka R.H.I., Patel S.R., Feig B.W., Macapinlac H.A., Choi H., Wu E.F., Frazier M.L., Benjamin R.S.	Hartmann J.T., Patel S.	New drug developments for patients with metastatic soft tissue sarcoma.	Imatinib resistance in gastrointestinal stromal tumors
12	11	11	8	5	0	1	0	0	1	1	47	9,4	3	0,6	58	7,25	2	0,4	1	0,2	2	0,4	56	10.1016/j.cellimm.2005.04.019	10.1016/j.cellimm.2005.04.017	10.1016/j.cellimm.2005.04.017	15950961	0	1	1	0	1	0	1	0	0	0	1	4	0,5	1	0,2	3	2005	5	Jae K.L., Jeong K.K., Lee Y.-R., Hyeon S.K., Im S.-A., Kim K., Lee C.-K.	Xu D., Komai-Koma M., Liew F.Y.	Expression and function of Toll-like receptor on T cells.	Exposure to chemokines during maturation modulates antigen presenting cell function of mature macrophages
NA	NA	0	0	1	2	0	1	1	4	2	1	0,333333333	11	3,666666667	1	0,333333333	8	1,6	45	9	11	1,1	-10			NA	15951848	NA	NA	0	5	6	5	11	10	10	9	2	11	3,666666667	87	8,7	-76	2005	108	Rubini M.R., Silva-Ribeiro R.T., Pomella A.W., Maki C.S., Araújo W.L., Dos Santos D.R., Azevedo J.L.	Haq I.U., Ali S., Qadeer M.A.	Influence of dissolved oxygen concentration on intracellular pH for regulation of Aspergillus niger growth rate during citric acid fermentation in a stirred tank bioreactor.	Diversity of endophytic fungal community of cacao (Theobroma cacao L.) and biological control of Crinipellis perniciosa, causal agent of Witches' Broom Disease.
NA	NA	NA	NA	0	1	0	1	0	0	2	0	0	0	0	0	0	2	0,4	2	0,4	4	0,333333333	-4	10.1016/j.ctnm.2004.09.002	10.1016/j.ctnm.2004.09.003	10.1016/j.ctnm.2004.09.003	15955294	NA	NA	NA	NA	0	0	1	1	0	0	2	0	0	9	0,75	-9	2005	9	Griffiths V., Taylor B.	Duke K., Don M.	Acupuncture use for pre-birth treatment. A literature review and audit-based research.	Informing nurses of the lived experience of acupuncture treatment: A phenomenological account
NA	NA	NA	NA	0	0	0	0	0	1	2	0	0	0	0	0	0	1	0,2	12	2,4	2	0,166666667	-2	10.1136/jnnp.2004.048363	10.1136/jnnp.2004.044636	10.1136/jnnp.2004.044636	15965225	NA	NA	NA	NA	0	1	1	6	2	2	2	0	0	20	1,666666667	-20	2005	23	Oertel M.F., Korinth M.C., Reinges M.H.T., Gilsbach J.M.	Cittadini E., Goadsby P.J.	Psychiatric side effects during methysergide treatment.	Pneumorrhachis of the entire spinal canal
NA	NA	NA	NA	NA	12	12	5	6	6	2	0	NA	0	NA	0	NA	41	8,2	394	78,8	51	3,923076923	-51	10.1038/nature03652	10.1038/nature03721	10.1038/nature03721	15965464	NA	NA	NA	NA	NA	39	89	107	75	84	2	0	NA	1454	111,8461538	-1454	2005	1461	Hafting T., Fyhn M., Molden S., Moser M.-B., Moser E.I.	Schramke V., Sheedy D.M., Denli A.M., Bonila C., Ekwall K., Hannon G.J., Allshire R.C.	RNA-interference-directed chromatin modification coupled to RNA polymerase II transcription.	Microstructure of a spatial map in the entorhinal cortex
NA	NA	NA	1	11	5	3	3	4	0	2	12	6	9	4,5	12	6	15	3	18	3,6	18	1,636363636	-6	10.1021/bi050786j	10.1021/bi050352o	10.1021/bi050352o	15981993	NA	NA	NA	5	4	5	2	3	1	7	2	9	4,5	32	2,909090909	-23	2005	44	Wiseman R.L., Green N.S., Kelly J.W.	Bryant J.E., Lecomte J.T.J., Lee A.L., Young G.B., Pielak G.J.	Protein dynamics in living cells.	Kinetic stabilization of an oligomeric protein under physiological conditions demonstrated by a lack of subunit exchange: Implications for transthyretin amyloidosis
16	11	10	16	10	7	8	5	3	2	1	63	12,6	21	4,2	64	10,66666667	25	5	17	3,4	26	3,714285714	38	10.1161/01.ATV.0000175295.09607.18	10.1161/01.ATV.0000174797.71708.97	10.1161/01.ATV.0000174797.71708.97	15976327	4	6	4	3	4	2	5	3	3	4	1	21	3,5	19	2,714285714	2	2005	45	Kinoshita M., Okada M., Kara M., Furukawa Y., Matsumori A.	Zuo L., Ushio-Fukai M., Ikeda S., Hilenski L., Patrushev N., Alexander R.W.	Caveolin-1 is essential for activation of Rac1 and NAD(P)H oxidase after angiotensin II type 1 receptor stimulation in vascular smooth muscle cells: role in redox signaling and vascular hypertrophy.	Mast cell tryptase in mast cell granules enhances MCP-1 and interleukin-8 production in human endothelial cells
NA	NA	NA	NA	NA	0	0	0	0	0	3	0	NA	0	NA	0	NA	0	0	7	1,4	0	0	0		10.1111/j.1751-0813.2004.tb12166.x	NA	15267089	NA	NA	NA	NA	NA	0	0	2	2	3	2	0	NA	12	0,857142857	-12	2004	12	Lenghaus C., O'Callaghan M.G., Rogers C.	de Haen L.	Chip shot.	Coccidiosis and sudden death in an adult alpaca (Lama pacos)
0	0	1	1	1	0	NA	NA	NA	NA	1	3	0,6	11	2,2	12	1	0	0	2	2	0	0	12	10.1016/j.jinf.2004.08.022	10.1016/j.jinf.2004.08.012	10.1016/j.jinf.2004.08.012	15979490	3	2	2	3	1	2	NA	NA	NA	NA	1	17	1,416666667	2	2	15	2005	19	Cesur S., Cebeci S.A., Kavas G.O., Aksaray S., Tezeren D.	Attili V.S.S., Sundar S., Singh V.P., Rai M.	Validity of existing CD4+ classification in north Indians, in predicting immune status.	Serum copper and zinc concentrations in patients with chronic hepatitis B
9	15	19	15	13	11	4	3	0	2	1	71	14,2	80	16	71	11,83333333	20	4	5	1	25	3,571428571	46	10.1182/blood-2005-04-1407	10.1182/blood-2005-04-1515	10.1182/blood-2005-04-1515	15985545	43	18	10	6	3	1	2	1	0	1	1	86	14,33333333	7	1	79	2005	96	Goerttler P.S., Steimle C., März E., Johansson P.L., Andreasson B.R., Griesshammer M., Gisslinger H., Heimpel H., Pahl H.L.	Elsheikh E., Uzunel M., He Z., Holgersson J., Nowak G., Sumitran-Holgersson S.	Only a specific subset of human peripheral-blood monocytes has endothelial-like functional capacity.	The Jak2V617F mutation, PRV-1 overexpression, and EEC formation define a similar cohort of MPD patients
NA	NA	NA	NA	0	2	2	0	0	0	2	0	0	0	0	0	0	4	0,8	8	1,6	6	0,5	-6	10.1016/j.lfs.2005.05.045	10.1360/03yc0035	NA	15987643	NA	NA	NA	NA	0	3	0	1	4	0	2	0	0	19	1,583333333	-19	2005	19	Wang G., Yan B., Deng X., Li C., Hu X., Li N.	Liu G., Zhang X., Lin H., Li Q., Wang H., Ni J., Sang Q.-X.A., Zhu C.	Expression of matrix metalloproteinase-26 (MMP-26) mRNA in mouse uterus during the estrous cycle and early pregnancy.	Insulin-like growth factor 2 as a candidate gene influencing growth and carcass traits and its bialleleic expression in chicken
NA	NA	NA	2	2	8	5	3	7	2	2	4	2	1	0,5	4	2	25	5	12	2,4	35	3,181818182	-31	10.1038/sj.ijir.3901350	10.1038/sj.ijir.3901354	10.1038/sj.ijir.3901354	15988546	NA	NA	NA	0	1	2	0	2	5	3	2	1	0,5	30	2,727272727	-29	2005	33	Sadeghi-Nejad H., Ilbeigi P., Wilson S.K., Delk J.R., Siegel A., Seftel A.D., Shannon L., Jung H.	Nikoobakht M., Nasseh H., Pourkasmaee M.	The relationship between lipid profile and erectile dysfunction.	Multi-institutional outcome study on the efficacy of closed-suction drainage of the scrotum in three-piece inflatable penile prosthesis surgery
NA	NA	NA	NA	0	0	0	0	0	0	3	0	0	0	0	0	0	0	0	4	0,8	0	0	0	10.3349/ymj.2005.46.3.372	10.3349/ymj.2005.46.3.368	NA	15988809	NA	NA	NA	NA	0	1	1	0	1	1	2	0	0	5	0,416666667	-5	2005	5	Lew H., Han S.-H., Lee J.-B., Lee E.-S.	Jin B.-H., Kwon H.-D., Cho Y.-E.	Cortical margining capabilities of fins associated with ventral cervical spine instrumentation.	Contrast sensitivity function of sound eye after occlusion therapy in the amblyopic children
0	13	15	14	17	8	11	8	12	4	2	59	11,8	11	2,2	59	11,8	43	8,6	4	0,8	63	7,875	-4	10.1073/pnas.0503960102	10.1073/pnas.0503961102	10.1073/pnas.0503961102	15994234	1	4	2	2	2	1	1	1	0	1	1	11	2,2	7	0,875	4	2005	18	Loke P., Zang X., Hsuan L., Waitz R., Locksley R.M., Allen J.E., Allison J.P.	Zhu J., Verslues P.E., Zheng X., Lee B.-H., Zhan X., Manabe Y., Sokolchik I., Zhu Y., Dong C.-H., Zhu J.-K., Hasegawa P.M., Bressan R.A.	HOS10 encodes an R2R3-type MYB transcription factor essential for cold acclimation in plants.	Inducible costimulator is required for type 2 antibody isotype switching but not T helper cell type 2 responses in chronic nematode infection
NA	NA	0	4	1	1	0	7	2	0	2	5	1,666666667	8	2,666666667	5	1,666666667	10	2	10	2	12	1,2	-7	10.1016/j.jsbmb.2005.04.023	10.1016/j.jsbmb.2005.04.010	10.1016/j.jsbmb.2005.04.010	16002281	NA	NA	0	3	5	0	5	1	2	2	2	8	2,666666667	12	1,2	-4	2005	22	Miller W.R., Anderson T.J., White S., Larionov A., Murray J., Evans D., Krause A., Dixon J.M.	De Ziegler D., Mattenberger C., Luyet C., Romoscanu I., Irion N.F., Bianchi-Demicheli F.	Clinical use of aromatase inhibitors (AI) in premenopausal women.	Aromatase inhibitors: Cellular and molecular effects
7	6	8	3	4	2	3	0	NA	NA	1	28	5,6	5	1	51	5,1	5	1,666666667	5	1,666666667	5	1,666666667	46	10.1359/JBMR.050402	10.1359/JBMR.050312	10.1359/JBMR.050312	16007329	1	0	1	1	2	3	2	0	NA	NA	1	17	1,7	5	1,666666667	12	2005	24	Gatti D., Viapiana O., Lippolis I., Braga V., Prizzi R., Rossini M., Adami S.	Sato Y., Iwamoto J., Kanoko T., Satoh K.	Amelioration of osteoporosis and hypovitaminosis D by sunlight exposure in hospitalized, elderly women with Alzheimer's disease: a randomized controlled trial.	Intravenous bisphosphonate therapy increases radial width in adults with osteogenesis imperfecta
NA	NA	0	2	1	4	3	1	1	1	2	3	1	32	10,66666667	3	1	10	2	317	63,4	11	1,1	-8	10.1016/j.jep.2005.04.032	10.1016/j.jep.2005.05.011	10.1016/j.jep.2005.05.011	16009522	NA	NA	1	10	21	39	48	50	84	96	2	32	10,66666667	810	81	-778	2005	875	Cragg G.M., Newman D.J.	Moon H.-I., Lee J., Ok P.Z., Chung J.H.	The effect of flavonol glycoside on the expressions of matrix metalloproteinase-1 in ultraviolet-irradiated cultured human skin fibroblasts.	Plants as a source of anti-cancer agents
4	3	1	5	6	1	1	NA	NA	NA	1	19	3,8	63	12,6	58	5,272727273	2	1	12	6	2	1	56	10.1038/sj.leu.2403868	10.1038/sj.leu.2403870	10.1038/sj.leu.2403870	16015388	16	8	17	12	10	10	2	NA	NA	NA	1	147	13,36363636	12	6	135	2005	169	Goemans B.F., Zwaan Ch.M., Miller M., Zimmermann M., Harlow A., Meshinchi S., Loonen A.H., Hählen K., Reinhardt D., Creutzig U., Kaspers G.J.L., Heinrich M.C.	Yu C., Dasmahapatra G., Dent P., Grant S.	Synergistic interactions between MEK1/2 and histone deacetylase inhibitors in BCR/ABL+ human leukemia cells.	Mutations in KIT and RAS are frequent events in pediatric core-binding factor acute myeloid leukemia
NA	0	0	0	0	0	0	0	0	1	2	0	0	0	0	0	0	1	0,2	0	0	1	0,111111111	-1		10.1179/hrge.11.1.h87x5v7366r73831	NA	16270447	NA	0	0	0	0	0	0	0	0	0	3	0	0	0	0	0	2005	1	McLachlan H.V., Swales J.K.	Ibrahim H., Newman M.	Ultrasound soft markers of chromosomal abnormalities; an ethical dilemma for obstetricians.	Surrogate motherhood: beyond the Warnock and Brazier reports.
2	2	8	8	8	4	3	0	4	5	1	28	5,6	1	0,2	28	4,666666667	16	3,2	2	0,4	18	2,571428571	10	10.1080/02713680590968196	10.1080/02713680590968286	10.1080/02713680590968286	16109640	0	0	1	0	0	1	1	0	0	0	2	1	0,166666667	2	0,285714286	-1	2005	3	Schmidt-Erfurth U., Michels S., Indorf L., Eggers R., Birngruber R.	Dong X., Shi W., Zeng Q., Xie L.	Roles of adherence and matrix metalloproteinases in growth patterns of fungal pathogens in cornea.	Mechanism of photodynamic occlusion using liposomal Zn(II)-phtalocyanine
NA	NA	NA	1	1	0	0	0	0	0	1	2	1	5	2,5	2	1	0	0	24	4,8	0	0	2	10.1016/0306-4522(92)90408-T	10.1016/0306-4522(92)90406-R	NA	1603334	NA	NA	NA	0	5	4	10	2	4	4	2	5	2,5	74	3,083333333	-69	1992	81	Brown E.E., Fibiger H.C.	Afar R., Clarke P.B.S., Goldstein G., Quik M.	Thymopoietin, a polypeptide ligand for the alpha-bungarotoxin binding site in brain: an autoradiographic study.	Cocaine-induced conditioned locomotion: Absence of associated increases in dopamine release
NA	0	0	1	3	0	3	1	0	0	3	4	1	33	8,25	4	1	4	0,8	45	9	4	0,444444444	0	10.1158/1078-0432.CCR-04-2548	10.1158/1078-0432.CCR-05-0073	10.1158/1078-0432.CCR-05-0073	16033828	NA	0	9	12	12	12	8	11	5	9	2	33	8,25	65	7,222222222	-32	2005	106	Kosari F., Parker A.S., Kube D.M., Lohse C.M., Leibovich B.C., Blute M.L., Cheville J.C., Vasmatzis G.	Wang W.-D., Chen Z.-T., Li D.-Z., Cao Z.-H., Sun S.-L., Pu P., Chen X.-P.	Correlation between DNA repair capacity in lymphocytes and acute side effects to skin during radiotherapy in nasopharyngeal cancer patients.	Clear cell renal cell carcinoma: Gene expression analyses identify a potential signature for tumor aggressiveness
0	0	3	3	0	1	1	0	0	0	1	6	1,2	6	1,2	7	0,875	2	0,4	4	0,8	2	0,4	5	10.1080/00207450590934435	10.1080/00207450590914617	10.1080/00207450590914617	16048804	2	0	2	1	1	3	0	0	1	0	1	7	0,875	4	0,8	3	2005	14	Guler G., Erdogan F., Golgeli A., Akin A., Boyaci A.	Kishali N.F., Imamoglu O., Kaldirimci M., Akyol P., Yildirim K.	Comparison of lipid and lipoprotein values in men and women differing in training status.	Ketamine reduces lidocaine-induced seizures in mice
14	4	2	1	2	1	3	0	1	0	1	23	4,6	13	2,6	37	5,285714286	5	1	6	1,2	5	0,833333333	32	10.1111/j.1464-410X.2005.05616.x	10.1111/j.1464-410X.2005.05615.x	10.1111/j.1464-410X.2005.05615.x	16042715	3	7	1	2	0	2	0	3	0	1	1	17	2,428571429	6	1	11	2005	27	Leppert J.T., Lam J.S., Pantuck A.J., Figlin R.A., Belldegrun A.S.	Rini B.I., Sosman J.A., Motzer R.J.	Therapy targeted at vascular endothelial growth factor in metastatic renal cell carcinoma: biology, clinical results and future development.	Carbonic anhydrase IX and the future of molecular markers in renal cell carcinoma
NA	NA	NA	NA	0	5	2	1	0	0	2	0	0	0	0	0	0	8	1,6	8	1,6	14	1,166666667	-14	10.1111/j.1442-2042.2005.01111.x	10.1111/j.1442-2042.2005.01094.x	10.1111/j.1442-2042.2005.01094.x	16045557	NA	NA	NA	NA	0	3	1	2	1	1	2	0	0	11	0,916666667	-11	2005	11	Khorramizadeh M.R., Aalizadeh N., Pezeshki M., Ghahary A., Zeraati H., Berahmeh A., Safa O., Saadat F.	Roy S.D., Philip J., Javle P.	Trends in prostate cancer incidence and survival in various socioeconomic classes: a population-based study.	Determination of gelatinase A using a modified indirect hemagglutination assay in human prostate cancer screening and assessment of its correlation with prostate-specific antigen parameters
NA	NA	NA	NA	0	4	0	2	2	4	2	0	0	0	0	0	0	12	2,4	7	1,4	14	1,166666667	-14	10.1016/j.oraloncology.2005.05.003	10.1016/j.oraloncology.2005.03.006	10.1016/j.oraloncology.2005.03.006	16054423	NA	NA	NA	NA	0	1	1	3	2	0	2	0	0	19	1,583333333	-19	2005	19	Okura M., Isomura E.T., Iida S., Kogo M.	Peng J.-P., Chang H.-C., Hwang C.-F., Hung W.-C.	Overexpression of cyclooxygenase-2 in nasopharyngeal carcinoma and association with lymph node metastasis.	Long-term outcome and factors influencing bridging plates for mandibular reconstruction
NA	NA	NA	NA	NA	5	8	3	2	4	2	0	NA	0	NA	0	NA	22	4,4	1	0,2	53	4,076923077	-53			NA	16202228	NA	NA	NA	NA	NA	0	0	0	1	0	2	0	NA	1	0,076923077	-1	2005	1	Li Y., Jiang Z.-Z., Chen H.-X., Leung W.-K., Sung J.J.Y., Ma W.-J.	Park Y., Hahm K.S.	Antimicrobial peptides (AMPs): peptide structure and mode of action.	The existence of a putative regulatory element in 3′-untranslated region of proto-oncogene HOX11's mRNA
NA	NA	1	0	0	2	0	1	2	1	2	1	0,333333333	0	0	1	0,333333333	6	1,2	1	0,2	8	0,8	-7			NA	16235460	NA	NA	0	0	0	1	0	0	0	0	2	0	0	1	0,1	-1	2005	1	Ho C.-T., Wu C.-T., Yeh C.-C., Yi H.-D., Wong C.-S., Yang C.-P.	Wu Y.-W., Shiau J.-M., Hong C.-C., Hung C.-P., Lu H.-F., Tseng C.-C.	Intrathecal midazolam combined with low-dose bupivacaine improves postoperative recovery in diabetic mellitus patients undergoing foot debridement.	Post-dural puncture arm and upper back pain - A report of two cases
0	6	8	7	6	1	1	1	0	0	1	27	5,4	65	13	27	5,4	3	0,6	99	19,8	3	0,375	24	10.1073/pnas.0501420102	10.1073/pnas.0502240102	10.1073/pnas.0502240102	16061819	0	12	16	22	15	14	22	20	23	20	2	65	13	145	18,125	-80	2005	226	Vodovar N., Vinals M., Liehl P., Basset A., Degrouard J., Spellman P., Boccard F., Lemaitre B.	Radhakrishnan S., Cells E., Pease L.R.	B7-DC cross-linking restores antigen uptake and augments antigen-presenting cell function by matured dendritic cells.	Drosophila host defense after oral infection by an entomopathogenic Pseudomonas species
NA	0	2	3	3	1	1	2	1	3	2	8	2	4	1	8	2	8	1,6	2	0,4	16	1,777777778	-8	10.1080/14786410512331328159	10.1080/1478641042000301702	10.1080/1478641042000301702	16076637	NA	0	0	2	2	1	0	0	1	0	1	4	1	2	0,222222222	2	2005	6	Tomassini L., Gao J., Serafini M., Nicoletti M.	Christov R., Trusheva B., Popova M., Bankova V., Bertrand M.	Chemical composition of propolis from Canada, its antiradical activity and plant origin.	Iridoid glucosides from Viburnum sargenti
NA	NA	NA	0	1	1	1	0	1	1	2	1	0,5	3	1,5	1	0,5	4	0,8	8	1,6	10	0,909090909	-9	10.1016/j.jtcvs.2005.02.047	10.1016/j.jtcvs.2005.02.046	10.1016/j.jtcvs.2005.02.046	16077385	NA	NA	NA	0	3	1	1	1	4	1	2	3	1,5	19	1,727272727	-16	2005	23	Xia Z.-Y., Liu X.-Y., Zhan L.-Y., He Y.-H., Luo T., Xia Z.	Malagon I., Onkenhout W., Klok M., Linthorst L., Van Der Poel P.F.H., Bovill J.G., Hazekamp M.G.	Dexamethasone reduces gut permeability in pediatric cardiac surgery.	Ginsenosides compound (shen-fu) attenuates gastrointestinal injury and inhibits inflammatory response after cardiopulmonary bypass in patients with congenital heart disease
1	1	0	0	1	0	0	0	0	NA	1	3	0,6	14	2,8	7	0,777777778	0	0	4	1	0	0	7	10.1124/jpet.105.087643	10.1124/jpet.105.089607	10.1124/jpet.105.089607	16079302	5	4	3	0	2	0	2	2	0	NA	1	24	2,666666667	4	1	20	2005	33	Bottone Jr. F.G., Moon Y., Alston-Mills B., Eling T.E.	Furutani T., Takeyama K.-I., Tanabe M., Koutoku H., Ito S., Taniguchi N., Suzuki E., Kudoh M., Shibasaki M., Shikama H., Kato S.	Human expanded polyglutamine androgen receptor mutants in neurodegeneration as a novel ligand target.	Transcriptional regulation of activating transcription factor 3 involves the early growth response-1 gene
11	15	8	10	2	2	1	NA	NA	NA	1	46	9,2	11	2,2	97	8,818181818	3	1,5	5	2,5	3	1,5	94	10.1002/ijc.21589	10.1002/ijc.21402	10.1002/ijc.21402	16284950	2	2	2	3	2	4	1	NA	NA	NA	1	45	4,090909091	5	2,5	40	2005	54	Ishii K.J., Akira S.	Wang Z., Zhang Y., Banerjee S., Li Y., Sarkar F.H.	Inhibition of nuclear factor kappab activity by genistein is mediated via Notch-1 signaling pathway in pancreatic cancer cells.	Innate immune recognition of nucleic acids: Beyond toll-like receptors
NA	NA	NA	3	43	13	9	6	6	12	2	46	23	33	16,5	46	23	46	9,2	225	45	72	6,545454545	-26	10.1126/science.1117768	10.1126/science.1110913	10.1126/science.1110913	16099949	NA	NA	NA	3	30	41	37	55	43	49	2	33	16,5	452	41,09090909	-419	2005	527	Mukamel R., Gelbard H., Arieli A., Hasson U., Fried I., Malach R.	Huang T., Böhlenius H., Eriksson S., Parcy F., Nilsson O.	The mRNA of the Arabidopsis gene FT moves from leaf to shoot apex and induces flowering.	Neuroscience: Coupling between neuronal firing, field potentials, and fMRI in human auditory cortex
10	13	7	8	5	1	1	NA	NA	NA	1	43	8,6	42	8,4	113	10,27272727	2	1	8	4	2	1	111	10.1001/archinte.165.15.1743	10.1001/archinte.165.15.1722	10.1001/archinte.165.15.1722	16087822	11	7	8	11	5	6	2	NA	NA	NA	1	74	6,727272727	8	4	66	2005	86	Bailey F.A., Burgio K.L., Woodby L.L., Williams B.R., Redden D.T., Kovac S.H., Durham R.M., Goode P.S.	Sato Y., Iwamoto J., Kanoko T., Satoh K.	Risedronate sodium therapy for prevention of hip fracture in men 65 years or older after stroke.	Improving processes of hospital care during the last hours of life
1	7	1	2	1	3	0	NA	NA	NA	1	12	2,4	27	5,4	49	4,454545455	3	1,5	1	0,5	3	1,5	46	10.1001/archinte.165.15.1737	10.1001/archinte.165.15.1729	10.1001/archinte.165.15.1729	16087821	5	6	2	5	9	0	1	NA	NA	NA	1	70	6,363636364	1	0,5	69	2005	73	Pasman H.R.W., Onwuteaka-Philipsen B.D., Kriegsman D.M.W., Ooms M.E., Ribbe M.W., Van Der Wal G.	Sato Y., Kanoko T., Satoh K., Iwamoto J.	The prevention of hip fracture with risedronate and ergocalciferol plus calcium supplementation in elderly women with Alzheimer disease: a randomized controlled trial.	Discomfort in nursing home patients with severe dementia in whom artificial nutrition and hydration is forgone
30	39	31	22	24	4	NA	NA	NA	NA	1	146	29,2	2	0,4	237	19,75	4	4	0	0	4	4	233	10.1159/000087203	10.1159/000087202	10.1159/000087202	16088114	0	0	1	1	0	0	NA	NA	NA	NA	1	13	1,083333333	0	0	13	2005	14	Bhatia M., Rothwell P.M.	Sato Y., Iwamoto J., Kanoko T., Satoh K.	Low-dose vitamin D prevents muscular atrophy and reduces falls and hip fractures in women after stroke: a randomized controlled trial.	A systematic comparison of the quality and volume of published data available on novel risk factors for stroke versus coronary heart disease
NA	NA	NA	NA	NA	5	9	2	0	4	2	0	NA	0	NA	0	NA	20	4	47	9,4	37	2,846153846	-37	10.1038/nature03828	10.1038/nature03931	10.1038/nature03931	16094364	NA	NA	NA	NA	NA	7	9	8	12	11	2	0	NA	97	7,461538462	-97	2005	98	Sundkvist D., Krasnoselskikh V., Shukla P.K., Vaivads A., André M., Buchert S., Rème H.	Mclaughlin A.C., Sher F., Attfield J.P.	Negative lattice expansion from the superconductivity--antiferromagnetism crossover in ruthenium copper oxides.	In situ multi-satellite detection of coherent vortices as a manifestation of Alfvénic turbulence
5	2	3	4	0	1	1	2	0	NA	1	14	2,8	35	7	25	2,777777778	4	1	25	6,25	4	1	21	10.1158/0008-5472.CAN-05-1142	10.1158/0008-5472.CAN-05-1125	10.1158/0008-5472.CAN-05-1125	16103064	10	8	5	5	7	9	7	8	1	NA	1	53	5,888888889	25	6,25	28	2005	85	Coxon A., Rozenblum E., Park Y.-S., Joshi N., Tsurutani J., Dennis P.A., Kirsch I.R., Kaye F.J.	Myers-Irvin J.M., Van Le T.-S., Getzenberg R.H.	Mechanistic analysis of the role of BLCA-4 in bladder cancer pathobiology.	Mect1-Maml2 fusion oncogene linked to the aberrant activation of cyclic AMP/CREB regulated genes
0	0	0	1	0	1	1	0	0	0	2	1	0,2	34	6,8	1	0,166666667	2	0,4	55	11	2	0,285714286	-1	10.1002/ijc.21427	10.1002/ijc.21422	10.1002/ijc.21422	16152613	3	9	6	12	4	10	10	19	6	10	2	34	5,666666667	62	8,857142857	-28	2005	100	Murdoch C., Lewis C.E.	Uchihara J.-N., Matsuda T., Okudaira T., Ishikawa C., Masuda M., Horie R., Watanabe T., Ohta T., Takasu N., Mori N.	Transactivation of the ICAM-1 gene by CD30 in Hodgkin's lymphoma.	Macrophage migration and gene expression in response to tumor hypoxia
NA	NA	NA	NA	0	7	4	6	1	6	2	0	0	8	8	0	0	24	4,8	187	37,4	34	2,833333333	-34	10.1200/JCO.2005.06.208	10.1200/JCO.2005.02.027	16110015	16110016	NA	NA	NA	NA	8	36	51	40	31	29	2	8	8	320	26,66666667	-312	2005	361	Jones S.E., Erban J., Overmoyer B., Budd G.T., Hutchins L., Lower E., Laufman L., Sundaram S., Urba W.J., Pritchard K.I., Mennel R., Richards D., Olsen S., Meyers M.L., Ravdin P.M.	DeMichele A., Aplenc R., Botbyl J., Colligan T., Wray L., Klein-Cabral M., Foulkes A., Gimotty P., Click J., Weber B., Stadtmauer E., Rebbeck T.R.	Drug-metabolizing enzyme polymorphisms predict clinical outcome in a node-positive breast cancer cohort.	Randomized phase III study of docetaxel compared with paclitaxel in metastatic breast cancer
1	2	4	4	1	2	3	0	2	1	1	12	2,4	14	2,8	12	2	8	1,6	32	6,4	8	1,142857143	4	10.1213/01.ANE.0000160532.77128.89	10.1213/01.ANE.0000159150.79908.21	10.1213/01.ANE.0000159150.79908.21	16116011	2	2	4	1	5	4	8	11	8	1	2	14	2,333333333	38	5,428571429	-24	2005	58	YaDeau J.T., Cahill J.B., Zawadsky M.W., Sharrock N.E., Bottner F., Morelli C.M., Kahn R.L., Sculco T.P.	Suttner S., Lang K., Piper S.N., Schultz H., Röhm K.D., Boldt J.	Continuous intra- and postoperative thoracic epidural analgesia attenuates brain natriuretic peptide release after major abdominal surgery.	The effects of femoral nerve blockade in conjunction with epidural analgesia after total knee arthroplasty
NA	0	3	8	3	3	4	1	1	0	1	14	3,5	9	2,25	14	3,5	9	1,8	8	1,6	12	1,333333333	2	10.1291/hypres.28.345	10.1291/hypres.28.339	10.1291/hypres.28.339	16138565	NA	0	2	5	2	2	2	2	1	1	2	9	2,25	12	1,333333333	-3	2005	21	Ahmad U., Saleheen D., Bokhari A., Frossard P.M.	Saeed M., Saleheen D., Siddiqui S., Khan A., Butt Z.A., Frossard P.M.	Association of angiotensin converting enzyme gene polymorphisms with left ventricular hypertrophy.	Strong association of a renin intronic dimorphism with essential hypertension
NA	NA	NA	NA	0	0	0	0	0	0	2	0	0	0	0	0	0	0	0	2	0,4	1	0,083333333	-1			NA	16146159	NA	NA	NA	NA	0	0	1	0	0	1	2	0	0	2	0,166666667	-2	2005	3	Wolfovitz E.	Ken-Dror G.	[DNA adducts as biological markers for human exposure to polycyclic aromatic compounds].	The pleiotropic effects of statins
6	12	8	7	5	3	6	6	3	6	1	38	7,6	36	7,2	38	6,333333333	24	4,8	32	6,4	26	3,714285714	12	10.1002/ijc.21389	10.1002/ijc.21479	10.1002/ijc.21479	16106398	8	7	6	6	9	5	6	4	10	7	2	36	6	45	6,428571429	-9	2005	86	Van Cruijsen H., Giaccone G., Hoekman K.	Tomita M., Kawakami H., Uchihara J.-N., Okudaira T., Masuda M., Takasu N., Matsuda T., Ohta T., Tanaka Y., Ohshiro K., Mori N.	Curcumin (diferuloylmethane) inhibits constitutive active NF-kappaB, leading to suppression of cell growth of human T-cell leukemia virus type I-infected T-cell lines and primary adult T-cell leukemia cells.	Epidermal growth factor receptor and angiogenesis: Opportunities for combined anticancer strategies
10	2	5	3	0	0	0	0	1	0	1	20	4	28	5,6	23	3,285714286	1	0,2	20	4	1	0,166666667	22	10.1074/jbc.M504971200	10.1074/jbc.M506078200	10.1074/jbc.M506078200	16154993	6	7	4	4	7	5	3	5	2	5	1	32	4,571428571	23	3,833333333	9	2005	58	Huang C.-H., Lai W.-L., Lee M.-H., Chen C.-J., Vasella A., Tsai Y.-C., Liaw S.-H.	Mishra S., Mishra J.P., Gee K., McManus D.C., LaCasse E.C., Kumar A.	Distinct role of calmodulin and calmodulin-dependent protein kinase-II in lipopolysaccharide and tumor necrosis factor-alpha-mediated suppression of apoptosis and antiapoptotic c-IAP2 gene expression in human monocytic cells.	Crystal structure of glucooligosaccharide oxidase from Acremonium strictum: A novel flavinylation of 6-S-cysteinyl, 8α-N1-histidyl FAD
0	4	7	7	4	1	1	2	0	0	1	22	4,4	22	4,4	22	4,4	4	0,8	18	3,6	4	0,5	18	10.1016/j.jaci.2005.04.038	10.1016/j.jaci.2005.04.042	10.1016/j.jaci.2005.04.042	16159641	0	10	1	6	5	6	5	3	4	0	3	22	4,4	22	2,75	0	2005	46	De Swerdt A., Van Den Keybus C., Kasran A., Cadot P., Neyens K., Coorevits L., Kochuyt A.-M., Degreef H., Ceuppens J.L.	Radhakrishnan S., Iijima K., Kobayashi T., Kita H., Pease L.R.	Dendritic cells activated by cross-linking B7-DC (PD-L2) block inflammatory airway disease.	Detection of basophil-activating IgG autoantibodies in chronic idiopathic urticaria by induction of CD63
2	0	0	0	0	0	0	0	NA	NA	1	2	0,4	0	0	3	0,3	0	0	0	0	0	0	3	10.1159/000088332		NA	16166813	0	0	0	0	0	0	0	0	NA	NA	1	2	0,2	0	0	2	2005	2	Rosti G., Baccarani M.	Wang W.-D., Chen Z.-T., Li D.-Z., Cao Z.-H., Pu P., Fu S.-Z., Chen J., Sun S.-L., Chen X.-P.	Detecting normal cell radiosensitivity via assay of DNA damage in lymphocytes for individualizing radiotherapy in head and neck cancer patients.	Does early stem-cell transplantation have a role in chronic myeloid leukaemia? Against the proposal.
13	18	26	17	13	13	8	11	9	1	1	87	17,4	4	0,8	110	13,75	42	8,4	4	0,8	42	8,4	68	10.1038/sj.onc.1208866	10.1038/sj.onc.1208869	10.1038/sj.onc.1208869	16170379	0	1	0	2	1	1	0	0	3	0	1	8	1	4	0,8	4	2005	13	Ahlbory D., Appl H., Lang D., Klempnauer K.-H.	Roman-Gomez J., Jimenez-Velasco A., Agirre X., Cervantes F., Sanchez J., Garate L., Barrios M., Castillejo J.A., Navarro G., Colomer D., Prosper F., Heiniger A., Torres A.	Promoter hypomethylation of the LINE-1 retrotransposable elements activates sense/antisense transcription and marks the progression of chronic myeloid leukemia.	Disruption of B-myb in DT40 cells reveals novel function for B-Myb in the response to DNA-damage
NA	NA	NA	0	0	0	0	0	0	0	2	0	0	0	0	0	0	0	0	0	0	3	0,272727273	-3			NA	16174581	NA	NA	NA	0	0	0	0	0	0	0	2	0	0	2	0,181818182	-2	2005	2	Yu L.Z., Wu J.Y., Luo J.B., Chen Y.R., Lin H.	Ou Y.Q., Ma W.L., Liu C.H., Shi R., Zheng W.L.	[Detection of quorum-sensing pathway and construction of LuxS gene deletion mutants of group B Streptococcus].	Effects of different compositions of Gegenqinlian decoction on experimental shigellosis in rabbits
3	3	3	2	4	0	1	NA	NA	NA	1	15	3	16	3,2	35	3,181818182	1	0,5	1	0,5	1	0,5	34	10.1074/jbc.M504011200	10.1074/jbc.M505608200	10.1074/jbc.M505608200	16174774	7	3	2	3	1	0	1	NA	NA	NA	1	38	3,454545455	1	0,5	37	2005	39	Avraham E., Szargel R., Eyal A., Rott R., Engelender S.	Park S., Kim D., Kaneko S., Szewczyk K.M., Nicosia S.V., Yu H., Jove R., Cheng J.Q.	Molecular cloning and characterization of the human AKT1 promoter uncovers its up-regulation by the Src/Stat3 pathway.	Glycogen synthase kinase 3β modulates synphilin-1 ubiquitylation and cellular inclusion formation by SIAH: Implications for proteasomal function and lewy body formation
[truncated: 2,481 more rows]
[truncated: 5 more columns]
